# Supplementary material for: Interactions between Membrane Resistance, GABA-A Receptor Properties, Bicarbonate Dynamics and Cl−-Transport Shape Activity-Dependent Changes of Intracellular Cl− Concentration
Source: Int J Mol Sci. 2019 Mar 20;20(6):1416. doi: 10.3390/ijms20061416 (PMC6471822; doi:10.3390/ijms20061416)
Supplement: Supplementary file 1 [file ijms-20-01416-s001.zip › supplementary/Lombardi et al_Supplementary_Material/Lombardi et al_NEURON-Models_IntJMolSci_2019/Isolated_Dendrite_gGABA__Fig3/GABA-Stim_PSC_isolated_dendrite_spatiotemp.hoc]

// Simulation and analysis of Spatiotemporal Component of Cl- Gradients in a isolated dendrite

// Define spatial properties of dendrite
  ANZAHL_NODES = 100

// Determination Parameters GABA
  ANZAHL_GABA = 1        //Anzahl der synaptischen Pulse
  FAKTOR = 5            // Factor by which the GABAergic current was multiplied 
  G_GABA = 0.000789 * FAKTOR     //This Value was pultiplid for the analysis 
  P_GABA = 0.0
  DECAY_GABA = 37  
  GABA_SYN_LOCATION = 0.5  // Position GABA Synapse for Pulses
  ONSET_PULSE = 50  

//----- Define run parameters ---------------------
  tstop = 5000   // Duration
  v_init = -60   // Initial voltage
  dt = 0.05      // Step Interval in ms
  lenghtoutputvec = 6000                   // Number of Lines for output (< 32000 for Excel-Figures)


//----- Insert synapses -------------------------
// Determination of Synapses
  objref gabasyn
  dend {
    // insert GABA synapse 
    gabasyn = new gaba(GABA_SYN_LOCATION)
    tau1_gaba = 0.1 
    tau2_gaba = DECAY_GABA
    HCO3e_gaba = 22.4 
    HCO3i_gaba = 14.1
    P_gaba = P_GABA
  }

// Definition of synaptic Stimuli
  objref stimGABApuls //Pulssequenz GABA
  stimGABApuls = new NetStim(GABA_SYN_LOCATION)
  stimGABApuls.number = ANZAHL_GABA
  stimGABApuls.start = ONSET_PULSE

// Linkage of synaptic Inputs
  objref synpulsegaba
  dend {
    	synpulsegaba = new NetCon(stimGABApuls, gabasyn, 0, 0, G_GABA)
  }


// ------------Procedures and Functions -------------------------------
// --------------------------------------------------------------------

// Function MakeShort ---------------------------------------//
// Inputs: $1 Objref to Inputvector                          //
//         $2 Objref to Outoutvector                         //
//         lenoutvec  desired lendth of Outputvector         //
//                                                           //
// Reduce Inputvec to Outputvev by averaging n elements      //
// n (reducing factor) = floor(Inputvec.size() / lenoutvec)  //
// ----------------------------------------------------------//

obfunc MakeShort() {local i, n

  n = int($o1.size()/$3)
  $o2.resize($3)
  for i=0, $3-1 {
    $o2.x[i] = $o1.mean(i*n, (i+1)*n-1)
  }
  return $o2
}   //  End of function


// ---------Definition of Output Vectors and File Output --------------
// --------------------------------------------------------------------

//-- Define  ------
  objref timevec, shorttimevec
  objref voltvec[ANZAHL_NODES], shortvoltvec
  objref clivec[ANZAHL_NODES], shortclivec
  objref Outmatrix  //0=time,1 to ANZAHL_NODES = Cl-, ANZAHL_NODES +1 - 2* ANZAHL_NODES = v

  strdef OutFileName                       // Name of File Output
  objref OutFile 

//--- Assign -------
  timevec = new Vector()
  shorttimevec = new Vector()
  for i = 0, ANZAHL_NODES-1 {    
     voltvec[i] = new Vector()
     clivec[i] = new Vector()
  }
  shortclivec = new Vector()
  shortvoltvec = new Vector()
  Outmatrix = new Matrix()


//-- Link Output Vectors ----------------
  timevec.record(&t)                          // Time vector
  for i = 0, ANZAHL_NODES-1 {                 // Generate Vektor for each node
    voltvec[i].record(&dend.v(i/ANZAHL_NODES))    
    clivec[i].record(&dend.cli(i/ANZAHL_NODES))
  }

// Run Simulation --------------------------------------------------------
   run()
  
// Put Data in Output Matrix --------------------------------------------
// ---- => shrink the fectors to output-size before ---------------------
   MakeShort(timevec, shorttimevec, lenghtoutputvec)   
   Outmatrix.resize(shorttimevec.size()+1, 2*ANZAHL_NODES+1)
   Outmatrix.setcol(0, shorttimevec)
   for i = 1, ANZAHL_NODES {                              // Put Vektors in Outmatrix 
     MakeShort(clivec[i-1], shortclivec, lenghtoutputvec)   
     MakeShort(voltvec[i-1], shortvoltvec, lenghtoutputvec)
     Outmatrix.setcol(i, shortclivec)
     Outmatrix.setcol(ANZAHL_NODES + i, shortvoltvec)
   }

// Save the Data --------------------------------------------------------------------
  OutFile = new File()
  sprint(OutFileName, "Result_Isolated_Dendrite_Spatiotemp_%g.asc",FAKTOR)
  OutFile.wopen(OutFileName) 
  Outmatrix.fprint(OutFile, "\t%g")     
  OutFile.close
