# Supplementary material for: Interactions between Membrane Resistance, GABA-A Receptor Properties, Bicarbonate Dynamics and Cl−-Transport Shape Activity-Dependent Changes of Intracellular Cl− Concentration
Source: Int J Mol Sci. 2019 Mar 20;20(6):1416. doi: 10.3390/ijms20061416 (PMC6471822; doi:10.3390/ijms20061416)
Supplement: Supplementary file 1 [file ijms-20-01416-s001.zip › supplementary/Lombardi et al_Supplementary_Material/Lombardi et al_NEURON-Models_IntJMolSci_2019/Isolated_Dendrite_gGABA__Fig3/start_GABA-Stim_PSC_isolated_dendrite_Var_gGABA.hoc]

load_file("nrngui.hoc")

load_file("cell_isolated_dendrite.hoc")
load_file("init_Cldif_isolated_dendrite.hoc")
load_file("GABA-Stim_PSC_isolated_dendrite_Var_gGABA.hoc")
