# Supplementary material for: Interactions between Membrane Resistance, GABA-A Receptor Properties, Bicarbonate Dynamics and Cl−-Transport Shape Activity-Dependent Changes of Intracellular Cl− Concentration
Source: Int J Mol Sci. 2019 Mar 20;20(6):1416. doi: 10.3390/ijms20061416 (PMC6471822; doi:10.3390/ijms20061416)
Supplement: Supplementary file 1 [file ijms-20-01416-s001.zip › supplementary/Lombardi et al_Supplementary_Material/Lombardi et al_NEURON-Models_IntJMolSci_2019/Isolated_Dendrite_gPas__Fig1/init_Cldif_GDP.hoc]

// recall of Chloride Diffusion Model of Peter Jedlicka

forall {
    insert cldif_CA3
    cli0_cldif_CA3 = 50
    clo0_cldif_CA3 = 133.5
    celsius = 31
}

PREL  = 0.18			// Phco3/Pcl relative permeability


//define ionic concentrations
cli0_cl_ion = cli0_cldif_CA3 	 
clo0_cl_ion = clo0_cldif_CA3

hco3i0_hco3_ion = 16
hco3o0_hco3_ion = 26

forall{
	hco3i = 16 hco3o = 26
	cli=28 clo=133.5
}
