# Supplementary material for: Interactions between Membrane Resistance, GABA-A Receptor Properties, Bicarbonate Dynamics and Cl−-Transport Shape Activity-Dependent Changes of Intracellular Cl− Concentration
Source: Int J Mol Sci. 2019 Mar 20;20(6):1416. doi: 10.3390/ijms20061416 (PMC6471822; doi:10.3390/ijms20061416)
Supplement: Supplementary file 1 [file ijms-20-01416-s001.zip › supplementary/Lombardi et al_Supplementary_Material/Lombardi et al_NEURON-Models_IntJMolSci_2019/Isolated_Dendrite_gPas__Fig1/Isolated_dendrite_Gpas.hoc]

proc celldef() {
  topol()
  subsets()
  geom()
  biophys()
}

create soma, dend, axon

proc topol() { local i
  // connect dend(0), soma(1)
  basic_shape()
}
proc basic_shape() {
  soma {pt3dclear() pt3dadd(0, 0, 0, 1) pt3dadd(15, 0, 0, 1)}
  dend {pt3dclear() pt3dadd(15, 0, 0, 1) pt3dadd(515, 0, 0, 1)}

}

objref all
proc subsets() {
  all = new SectionList()
    soma all.append()
    dend all.append()
}

proc geom() {
  forsec all {  }
  soma {  L = 20  diam = 20  nseg = 1}
  dend {  L = 500  diam = 1  nseg = 99}
}

proc biophys() {
  forsec all {
    cm = 1
    Ra = 35.4
  }

  dend {
    insert pas
      g_pas = 0.0000000000001
      e_pas = -60
    }
}

access soma

celldef()
