# Supplementary material for: Interactions between Membrane Resistance, GABA-A Receptor Properties, Bicarbonate Dynamics and Cl−-Transport Shape Activity-Dependent Changes of Intracellular Cl− Concentration
Source: Int J Mol Sci. 2019 Mar 20;20(6):1416. doi: 10.3390/ijms20061416 (PMC6471822; doi:10.3390/ijms20061416)
Supplement: Supplementary file 1 [file ijms-20-01416-s001.zip › supplementary/Lombardi et al_Supplementary_Material/Lombardi et al_NEURON-Models_IntJMolSci_2019/Isolated_Dendrite_gPas__Fig1/Isolated_Dendrite_Rin.ses]

{load_file("nrngui.hoc")}
objectvar save_window_, rvp_
objectvar scene_vector_[4]
objectvar ocbox_, ocbox_list_, scene_, scene_list_
{ocbox_list_ = new List()  scene_list_ = new List()}
{pwman_place(0,0,0)}

//Begin PointProcessManager
{
load_file("pointman.hoc")
}
{
dend ocbox_ = new PointProcessManager(0)
}
{object_push(ocbox_)}
{
mt.select("IClamp") i = mt.selected()
ms[i] = new MechanismStandard("IClamp")
ms[i].set("del", 50, 0)
ms[i].set("dur", 300, 0)
ms[i].set("amp", -0.01, 0)
mt.select("IClamp") i = mt.selected() maction(i)
hoc_ac_ = 0.489899
sec.sec move() d1.flip_to(0)
}
{object_pop() doNotify()}
{
ocbox_ = ocbox_.v1
ocbox_.map("PointProcessManager", 66, 594, 251.1, 447.3)
}
objref ocbox_
//End PointProcessManager

{
xpanel("RunControl", 0)
v_init = -60
xvalue("Init","v_init", 1,"stdinit()", 1, 1 )
xbutton("Init & Run","run()")
xbutton("Stop","stoprun=1")
runStopAt = 5
xvalue("Continue til","runStopAt", 1,"{continuerun(runStopAt) stoprun=1}", 1, 1 )
runStopIn = 1
xvalue("Continue for","runStopIn", 1,"{continuerun(t + runStopIn) stoprun=1}", 1, 1 )
xbutton("Single Step","steprun()")
t = 5000
xvalue("t","t", 2 )
tstop = 500
xvalue("Tstop","tstop", 1,"tstop_changed()", 0, 1 )
dt = 0.025
xvalue("dt","dt", 1,"setdt()", 0, 1 )
steps_per_ms = 40
xvalue("Points plotted/ms","steps_per_ms", 1,"setdt()", 0, 1 )
screen_update_invl = 0.05
xvalue("Scrn update invl","screen_update_invl", 1,"", 0, 1 )
realtime = 2.41
xvalue("Real Time","realtime", 0,"", 0, 1 )
xpanel(123,123)
}
{
save_window_ = new Graph(0)
save_window_.size(0,500,-76,-60)
scene_vector_[3] = save_window_
{save_window_.view(0, -76, 500, 16, 692, 246, 300.6, 289.9)}
graphList[0].append(save_window_)
save_window_.save_name("graphList[0].")
save_window_.addexpr("dend.v( 0.5 )", 1, 1, 0.8, 0.9, 2)
}
objectvar scene_vector_[1]
{doNotify()}
