# Supplementary material for: Interactions between Membrane Resistance, GABA-A Receptor Properties, Bicarbonate Dynamics and Cl−-Transport Shape Activity-Dependent Changes of Intracellular Cl− Concentration
Source: Int J Mol Sci. 2019 Mar 20;20(6):1416. doi: 10.3390/ijms20061416 (PMC6471822; doi:10.3390/ijms20061416)
Supplement: Supplementary file 1 [file ijms-20-01416-s001.zip › supplementary/Lombardi et al_Supplementary_Material/Lombardi et al_NEURON-Models_IntJMolSci_2019/Isolated_Dendrite_pGABA _HCO3__Fig5u7/GABA-Stim_PSC_isolated_dendrite_gGABA-0.0789_pGABA-018_Cli-30-var_tauHCO3_spatiotemp.hoc]

// Simulation and analysis of Spatiotemporal Component of Cl- Gradients in a isolated dendrite

// ------------Procedures and Functions -------------------------------
// --------------------------------------------------------------------


// Define spatial properties of dendrite
  ANZAHL_NODES = 100

// Determination Parameters GABA
  ANZAHL_GABA = 1        //Anzahl der synaptischen Pulse
  G_GABA = 0.000789 * 100
  P_GABA = 0.0
  DECAY_GABA = 37  
  GABA_SYN_LOCATION = 0.5  // Position GABA Synapse for Pulses
  ONSET_PULSE = 50  

// Determining Cl- and HCO3- Properties -----------------------------------
  Cl_conc = 30 


   forsec all {
      cli0_cldif_CA3_NKCC1_HCO3 = Cl_conc
      cli_Start_cldif_CA3_NKCC1_HCO3 = Cl_conc
      cli_cldif_CA3_NKCC1_HCO3 = Cl_conc
    }


//----- Define run parameters ---------------------
  tstop = 3000   // Duration
  v_init = -60   // Initial voltage
  dt = 0.05      // Step Interval in ms
  steps_per_ms = 20
  
  lenghtoutputvec = 2000                   // Number of Lines for output (< 32000 for Excel-Figures)


// Determining tau HCO3- ---------------------------
   tauHCO3_Steps = 4  // Number of Different tau_HCO3
   objref tauHCO3_List
   tauHCO3_List = new Vector(tauHCO3_Steps)
   // manually put desired tau_Values in List 
   tauHCO3_List.x[0] = 1    // tau = 1 ms
   tauHCO3_List.x[1] = 90   // tau = 90 ms
   tauHCO3_List.x[2] = 518  // tau = 0.5 s
   tauHCO3_List.x[3] = 2980 // tau = 3 s


// Determining relative GABA receptor HCO3 conductivity ---------------------------

pGABA_Steps = 2                           // 2 different P_GABA
objref pGABA_List
pGABA_List = new Vector(pGABA_Steps)
// manually put desired tau_Values in List 
  pGABA_List.x[0] = 0.18   
  pGABA_List.x[1] = 0.44  

//----- Insert synapses -------------------------
// Determination of Synapses
  objref gabasyn
  dend {
    // insert GABA synapse 
    gabasyn = new gaba(GABA_SYN_LOCATION)
    tau1_gaba = 0.1 
    tau2_gaba = DECAY_GABA
    HCO3e_gaba = 22.4 
    HCO3i_gaba = 14.1
  }

// Definition of synaptic Stimuli
  objref stimGABApuls //Pulssequenz GABA
  stimGABApuls = new NetStim(GABA_SYN_LOCATION)
  stimGABApuls.number = ANZAHL_GABA
  stimGABApuls.start = ONSET_PULSE

  objref synpulsegaba
  synpulsegaba = new NetCon(stimGABApuls, gabasyn, 0, 0, G_GABA)


// ---------Definition of Output Vectors and File Output --------------
// --------------------------------------------------------------------

//-- Define  ------
  objref timevec, nodevec
  objref voltvec[ANZAHL_NODES], voltvec_max
  objref clivec[ANZAHL_NODES], clivec_max
  objref hco3ivec[ANZAHL_NODES], hco3ivec_max
  objref voltOutmatrix  
  objref cliOutmatrix  
  objref hco3iOutmatrix  

  strdef voltOutFileName, cliOutFileName, hco3iOutFileName        // Name of File Output
  objref voltOutFile, cliOutFile, hco3iOutFile

//--- Assign -------
  timevec = new Vector()
  nodevec = new Vector()
  for i = 0, ANZAHL_NODES-1 {    
     voltvec[i] = new Vector()
     clivec[i] = new Vector()
     hco3ivec[i] = new Vector()
  }
  clivec_max = new Vector()
  hco3ivec_max = new Vector()
  voltvec_max = new Vector()
  voltOutmatrix = new Matrix()
  cliOutmatrix = new Matrix()
  hco3iOutmatrix = new Matrix()

//-- Link Output Vectors ----------------
  timevec.record(&t)                          // Time vector
  for i = 0, ANZAHL_NODES-1 {                 // Generate Vektor for each node
    voltvec[i].record(&dend.v(i/ANZAHL_NODES))    
    clivec[i].record(&dend.cli(i/ANZAHL_NODES))
    hco3ivec[i].record(&dend.hco3i(i/ANZAHL_NODES))
  }
  nodevec.resize(ANZAHL_NODES + 3)
  
  
  for i = 0, ANZAHL_NODES - 1 {
         nodevec.x[i+3] = i+1
     }

// --- Simulation starts here

//-- Outer Loop Variation of gGABA -------------------

tauHCO3_Step = 0

while (tauHCO3_Step < tauHCO3_Steps){
      forsec all {
            tau_hco3_cldif_CA3_NKCC1_HCO3 = tauHCO3_List.x[tauHCO3_Step]
    }

   
  // Inner Loop Variation of P_GABA --------------------------------------------------

  pGABA_Step = 0

  while (pGABA_Step < pGABA_Steps){

    // 1. assign P_GABA to synapse ----------------------------------------------
    gabasyn.P = pGABA_List.x[pGABA_Step]  
    
    printf("Sequence %g of %g; tauHCO3- = %g, p(GABA) = %g, ", (pGABA_Step*tauHCO3_Steps+tauHCO3_Step+1), (tauHCO3_Steps*pGABA_Steps), tauHCO3_List.x[tauHCO3_Step], pGABA_List.x[pGABA_Step])

   // Run Simulation --------------------------------------------------------
       run()
    
    // Put Data in Output Matrix --------------------------------------------

     voltOutmatrix.resize(ANZAHL_NODES+3, 1 + pGABA_Steps*tauHCO3_Steps)
     voltOutmatrix.setcol(0, nodevec)
     cliOutmatrix.resize(ANZAHL_NODES+3, 1 + pGABA_Steps*tauHCO3_Steps)
     cliOutmatrix.setcol(0, nodevec)
     hco3iOutmatrix.resize(ANZAHL_NODES+3, 1 + pGABA_Steps*tauHCO3_Steps)
     hco3iOutmatrix.setcol(0, nodevec)
     clivec_max.resize(ANZAHL_NODES+3)
     hco3ivec_max.resize(ANZAHL_NODES+3)
     voltvec_max.resize(ANZAHL_NODES+3)
     for i=0, ANZAHL_NODES-1 {
        clivec_max.x[i+3] = clivec[i].min
        hco3ivec_max.x[i+3] = hco3ivec[i].min
        voltvec_max.x[i+3] = voltvec[i].min
    } 


    printf(" => [Cl-]i = %g - %g mM, [HCO3-]i = %g - %g mM, Em = %g - %g mV \n", clivec_max.min(3-ANZAHL_NODES), clivec_max.max(3-ANZAHL_NODES), hco3ivec_max.min(3-ANZAHL_NODES), hco3ivec_max.max(3-ANZAHL_NODES), voltvec[50].min(), voltvec[50].max())

     

   voltvec_max.x[0] = tauHCO3_List.x[tauHCO3_Step] 
   voltvec_max.x[1] = pGABA_List.x[pGABA_Step]
   voltvec_max.x[2] = 7777
   clivec_max.x[0] = tauHCO3_List.x[tauHCO3_Step] 
   clivec_max.x[1] = pGABA_List.x[pGABA_Step]
   clivec_max.x[2] = 7777
   hco3ivec_max.x[0] = tauHCO3_List.x[tauHCO3_Step] 
   hco3ivec_max.x[1] = pGABA_List.x[pGABA_Step]
   hco3ivec_max.x[2] = 7777


   cliOutmatrix.setcol(pGABA_Step*tauHCO3_Steps+tauHCO3_Step+1, clivec_max)
   hco3iOutmatrix.setcol(pGABA_Step*tauHCO3_Steps+tauHCO3_Step+1, hco3ivec_max)
   voltOutmatrix.setcol(pGABA_Step*tauHCO3_Steps+tauHCO3_Step+1, voltvec_max)

  
     // Goto next p_GABA
     pGABA_Step+=1
  }  
  // End inner loop ---------------------------------

  // Goto next tauHCO3_value
     tauHCO3_Step+=1
} // End of outer loop


// Save the Data --------------------------------------------------------------------
  voltOutFile = new File()
  sprint(voltOutFileName, "Result_PSC_isolated_dendrite_gGABA-0.0789_pGABA-018_Cli-30-var_tauHCO3_spatiotemp_Volt.asc")
  voltOutFile.wopen(voltOutFileName) 
  voltOutmatrix.fprint(voltOutFile, "\t%g")     
  voltOutFile.close

  cliOutFile = new File()
  sprint(cliOutFileName, "Result_PSC_isolated_dendrite_gGABA-0.0789_pGABA-018_Cli-30-var_tauHCO3_spatiotemp_Cli.asc")
  cliOutFile.wopen(cliOutFileName) 
  cliOutmatrix.fprint(cliOutFile, "\t%g")     
  cliOutFile.close
 
  hco3iOutFile = new File()
  sprint(hco3iOutFileName, "Result_PSC_isolated_dendrite_gGABA-0.0789_pGABA-018_Cli-30-var_tauHCO3_spatiotemp_hco3.asc")
  hco3iOutFile.wopen(hco3iOutFileName) 
  hco3iOutmatrix.fprint(hco3iOutFile, "\t%g")     
  hco3iOutFile.close
