# Supplementary material for: Interactions between Membrane Resistance, GABA-A Receptor Properties, Bicarbonate Dynamics and Cl−-Transport Shape Activity-Dependent Changes of Intracellular Cl− Concentration
Source: Int J Mol Sci. 2019 Mar 20;20(6):1416. doi: 10.3390/ijms20061416 (PMC6471822; doi:10.3390/ijms20061416)
Supplement: Supplementary file 1 [file ijms-20-01416-s001.zip › supplementary/Lombardi et al_Supplementary_Material/Lombardi et al_NEURON-Models_IntJMolSci_2019/Isolated_Dendrite_pGABA _HCO3__Fig5u7/GABA-Stim_PSC_isolated_dendrite_woHCO3_Var-gGABA_Var-pGABA.hoc]

// Simulation and analysis of Spatiotemporal Component of Cl- Gradients in a isolated dendrite

// ------------Procedures and Functions -------------------------------
// --------------------------------------------------------------------

// Function MakeShort ---------------------------------------//
// Inputs: $1 Objref to Inputvector                          //
//         $2 Objref to Outoutvector                         //
//         lenoutvec  desired lendth of Outputvector         //
//                                                           //
// Reduce Inputvec to Outputvev by averaging n elements      //
// n (reducing factor) = floor(Inputvec.size() / lenoutvec)  //
// ----------------------------------------------------------//

obfunc MakeShort() {local i, n

  n = int($o1.size()/$3)
  $o2.resize($3)
  for i=0, $3-1 {
    $o2.x[i] = $o1.mean(i*n, (i+1)*n-1)
  }
  return $o2
}   //  End of function


// Define spatial properties of dendrite
  ANZAHL_NODES = 100

// Determination Parameters GABA
  ANZAHL_GABA = 1        //Anzahl der synaptischen Pulse
  G_GABA = 0.000789 
  DECAY_GABA = 37  
  GABA_SYN_LOCATION = 0.5  // Position GABA Synapse for Pulses
  ONSET_PULSE = 50  

// Determining Cl- Properties -----------------------------------
  Cl_conc = 30 

   forsec all {
      cli0_cldif_CA3 = Cl_conc
      cli_Start_cldif_CA3 = Cl_conc
      cli_cldif_CA3 = Cl_conc
    }


//----- Define run parameters ---------------------
  tstop = 3000   // Duration
  v_init = -60   // Initial voltage
  dt = 0.02      // Step Interval in ms
  steps_per_ms = 50
  
  lenghtoutputvec = 2000                   // Number of Lines for output (< 32000 for Excel-Figures)


// Determining GABA receptor conductivity ---------------------------
   gGABA_Steps = 100   
   Min_gGABA = 0.1   
   Max_gGABA = 1000  
    // Write Vektor with gGABA-Values
    objref gGABA_List
    gGABA_List = new Vector(gGABA_Steps)
    for i=0, gGABA_Steps-1 {
       gGABA_List.x[i] = (Min_gGABA + i*((Max_gGABA-Min_gGABA)/(gGABA_Steps-1))) *G_GABA
    }

// Determining relative GABA receptor HCO3 conductivity ---------------------------

pGABA_Steps = 3                           // 3 different decay constants
objref pGABA_List
pGABA_List = new Vector(pGABA_Steps)
// manually put desired tau_Values in List 
  pGABA_List.x[0] = 0        // synaptic weight according to miniature events
  pGABA_List.x[1] = 0.18   
  pGABA_List.x[2] = 0.44  

//----- Insert synapses -------------------------
// Determination of Synapses
  objref gabasyn
  dend {
    // insert GABA synapse 
    gabasyn = new gaba(GABA_SYN_LOCATION)
    tau1_gaba = 0.1 
    tau2_gaba = DECAY_GABA
    HCO3e_gaba = 22.4 
    HCO3i_gaba = 14.1
  }

// Definition of synaptic Stimuli
  objref stimGABApuls //Pulssequenz GABA
  stimGABApuls = new NetStim(GABA_SYN_LOCATION)
  stimGABApuls.number = ANZAHL_GABA
  stimGABApuls.start = ONSET_PULSE

  objref synpulsegaba


// ---------Definition of Output Vectors and File Output --------------
// --------------------------------------------------------------------

//-- Define  ------
  objref timevec, shorttimevec
  objref voltvec[ANZAHL_NODES], shortvoltvec, voltvec_aver
  objref clivec[ANZAHL_NODES], shortclivec, clivec_aver
  objref voltOutmatrix  //0=time
  objref cliOutmatrix  //0=time

  strdef voltOutFileName, cliOutFileName        // Name of File Output
  objref voltOutFile, cliOutFile

//--- Assign -------
  timevec = new Vector()
  shorttimevec = new Vector()
  for i = 0, ANZAHL_NODES-1 {    
     voltvec[i] = new Vector()
     clivec[i] = new Vector()
  }
  clivec_aver = new Vector()
  voltvec_aver = new Vector()
  shortclivec = new Vector()
  shortvoltvec = new Vector()
  voltOutmatrix = new Matrix()
  cliOutmatrix = new Matrix()


//-- Link Output Vectors ----------------
  timevec.record(&t)                          // Time vector
  for i = 0, ANZAHL_NODES-1 {                 // Generate Vektor for each node
    voltvec[i].record(&dend.v(i/ANZAHL_NODES))    
    clivec[i].record(&dend.cli(i/ANZAHL_NODES))
  }

// --- Simulation starts here

//-- Outer Loop Variation of gGABA -------------------

gGABA_Step = 0

while (gGABA_Step < gGABA_Steps){
   G_GABA = gGABA_List.x[gGABA_Step]

   
  // Inner Loop Variation of P_GABA --------------------------------------------------

  pGABA_Step = 0

  while (pGABA_Step < pGABA_Steps){
    p_GABA = pGABA_List.x[pGABA_Step]

    // 1. assign P_GABA and gGABA to synapse ----------------------------------------------
    gabasyn.P = p_GABA  
    G_GABA = gGABA_List.x[gGABA_Step] 
    synpulsegaba = new NetCon(stimGABApuls, gabasyn, 0, 0, G_GABA)
    
    printf("Sequence %g of %g; gGABA = %g, p(GABA) = %g, ", (pGABA_Step*gGABA_Steps+gGABA_Step+1), (gGABA_Steps*pGABA_Steps), gGABA_List.x[gGABA_Step], pGABA_List.x[pGABA_Step])

   // Run Simulation --------------------------------------------------------
       run()
    
    // Put Data in Output Matrix --------------------------------------------
    // ---- => shrink the parameters to output-size before ---------------------
     MakeShort(timevec, shorttimevec, lenghtoutputvec)   
     voltOutmatrix.resize(shorttimevec.size(), 1 + pGABA_Steps*gGABA_Steps)
     voltOutmatrix.setcol(0, shorttimevec)
     cliOutmatrix.resize(shorttimevec.size(), 1 + pGABA_Steps*gGABA_Steps)
     cliOutmatrix.setcol(0, shorttimevec)

   // Calculate average [Cl]i and [HCO3]i over all Nodes -------
   clivec_aver.resize(clivec[0].size())

   clivec_aver.mul(0)                      // empty vector

   for i=0, ANZAHL_NODES-1 {
        clivec_aver.add(clivec[i])

    } 
    clivec_aver.div(ANZAHL_NODES)


   printf(" => [Cl-]i = %g - %g mM, Em = %g - %g mV \n", clivec_aver.min(), clivec_aver.max(), voltvec[50].min(), voltvec[50].max())

   // Put Vectors in Outmatrix 
   MakeShort(clivec_aver, shortclivec, lenghtoutputvec)

   MakeShort(voltvec[50], shortvoltvec, lenghtoutputvec)

   shortvoltvec.x[0] = gGABA_List.x[gGABA_Step] 
   shortvoltvec.x[1] = pGABA_List.x[pGABA_Step]
   shortvoltvec.x[2] = 7777
   shortclivec.x[0] = gGABA_List.x[gGABA_Step] 
   shortclivec.x[1] = pGABA_List.x[pGABA_Step]
   shortclivec.x[2] = 7777

   cliOutmatrix.setcol(pGABA_Step*gGABA_Steps+gGABA_Step+1, shortclivec)

   voltOutmatrix.setcol(pGABA_Step*gGABA_Steps+gGABA_Step+1, shortvoltvec)

  
     // Goto next p_GABA
     pGABA_Step+=1
  }  
  // End inner loop ---------------------------------

  // Goto next gGABA_value
     gGABA_Step+=1
} // End of outer loop


// Save the Data --------------------------------------------------------------------
  voltOutFile = new File()
  sprint(voltOutFileName, "Result_Isolated_Dendrite_woHCO3_Var-gGABA_Var-Cl_Volt.asc")
  voltOutFile.wopen(voltOutFileName) 
  voltOutmatrix.fprint(voltOutFile, "\t%g")     
  voltOutFile.close

  cliOutFile = new File()
  sprint(cliOutFileName, "Result_Isolated_Dendrite_woHCO3_Var-gGABA_Var-Cl_cli.asc")
  cliOutFile.wopen(cliOutFileName) 
  cliOutmatrix.fprint(cliOutFile, "\t%g")     
  cliOutFile.close
