# Supplementary material for: Interactions between Membrane Resistance, GABA-A Receptor Properties, Bicarbonate Dynamics and Cl−-Transport Shape Activity-Dependent Changes of Intracellular Cl− Concentration
Source: Int J Mol Sci. 2019 Mar 20;20(6):1416. doi: 10.3390/ijms20061416 (PMC6471822; doi:10.3390/ijms20061416)
Supplement: Supplementary file 1 [file ijms-20-01416-s001.zip › supplementary/Lombardi et al_Supplementary_Material/Lombardi et al_NEURON-Models_IntJMolSci_2019/Isolated_Dendrite_pGABA _HCO3__Fig5u7/init_Cldif_woHCO3_isolated_dendrite.hoc]

// recall of Chloride Diffusion Model of Peter Jedlicka

forall {
    insert cldif_CA3
      cli0_cldif_CA3 = 30
      clo0_cldif_CA3 = 133.5
      cli_cldif_CA3 = 30
      clo_cldif_CA3 =133.5
      cli_Start_cldif_CA3 = 30

      celsius = 31
}


//define ionic concentrations
cli0_cl_ion = cli0_cldif_CA3
clo0_cl_ion = clo0_cldif_CA3
