# Supplementary material for: Interactions between Membrane Resistance, GABA-A Receptor Properties, Bicarbonate Dynamics and Cl−-Transport Shape Activity-Dependent Changes of Intracellular Cl− Concentration
Source: Int J Mol Sci. 2019 Mar 20;20(6):1416. doi: 10.3390/ijms20061416 (PMC6471822; doi:10.3390/ijms20061416)
Supplement: Supplementary file 1 [file ijms-20-01416-s001.zip › supplementary/Lombardi et al_Supplementary_Material/Lombardi et al_NEURON-Models_IntJMolSci_2019/Isolated_Dendrite_pH__Fig8/GABA-Stim_PSC_isolated_dendrite_Var_pH.hoc]

// Simulation and analysis of Spatiotemporal Component of Cl- Gradients in a isolated dendrite

// Define spatial properties of dendrite
  ANZAHL_NODES = 100

// Determine parameters of pH variation
  MIN_PH = 6.8
  MAX_PH = 7.8
  pH_Steps = 50
  pH_Step_Value = (MAX_PH-MIN_PH)/pH_Steps
  CO2_Conc = 1.208  // mM - calculated from pCO2 of 38 mmHg (5% of 760 torr) and alpha of 0.0318 (Mitchel et al. 1988, J appl. Physiol)
  kS_CA =  0.00074473   // from pKs = 6.128 (Mitchel et al. 1988, J appl. Physiol) renormed to unit mM


// Determining Cl- Properties --------------------------------------
  Cl_Steps = 3  // Number of Different [Cl-]i  
  Min_Cl = 10
  Max_Cl = 50

    // Write Vektor with Cl- Values
    objref Cl_List
    Cl_List = new Vector(Cl_Steps)
    for i=0, Cl_Steps-1 {
       Cl_List.x[i] = Min_Cl + i*((Max_Cl-Min_Cl)/(Cl_Steps-1))
    }


// Determination Parameters GABA
  ANZAHL_GABA = 1        //Anzahl der synaptischen Pulse
  G_GABA = 0.000789 * 100 
  P_GABA = 0.18
  DECAY_GABA = 37  
  GABA_SYN_LOCATION = 0.5  // Position GABA Synapse for Pulses
  ONSET_PULSE = 10  

//----- Define run parameters ---------------------
  tstop = 3000   // Duration
  v_init = -60   // Initial voltage
  dt = 0.05      // Step Interval in ms
  lenghtoutputvec = 2000                   // Number of Lines for output (< 32000 for Excel-Figures)


//----- Insert synapses -------------------------
// Determination of Synapses
  objref gabasyn
  dend {
    // insert GABA synapse 
    gabasyn = new gaba(GABA_SYN_LOCATION)
    tau1_gaba = 0.1 
    tau2_gaba = DECAY_GABA
    HCO3e_gaba = 22.4 
    P_gaba = P_GABA
  }

// Definition of synaptic Stimuli
  objref stimGABApuls //Pulssequenz GABA
  stimGABApuls = new NetStim(GABA_SYN_LOCATION)
  stimGABApuls.number = ANZAHL_GABA
  stimGABApuls.start = ONSET_PULSE

// Linkage of synaptic Inputs
  objref synpulsegaba
  dend {
    	synpulsegaba = new NetCon(stimGABApuls, gabasyn, 0, 0, G_GABA)
  }


// ------------Procedures and Functions -------------------------------
// --------------------------------------------------------------------

// Function MakeShort ---------------------------------------//
// Inputs: $1 Objref to Inputvector                          //
//         $2 Objref to Outoutvector                         //
//         lenoutvec  desired lendth of Outputvector         //
//                                                           //
// Reduce Inputvec to Outputvev by averaging n elements      //
// n (reducing factor) = floor(Inputvec.size() / lenoutvec)  //
// ----------------------------------------------------------//

obfunc MakeShort() {local i, n

  n = int($o1.size()/$3)
  $o2.resize($3)
  for i=0, $3-1 {
    $o2.x[i] = $o1.mean(i*n, (i+1)*n-1)
  }
  return $o2
}   //  End of function


// ---------Definition of Output Vectors and File Output --------------
// --------------------------------------------------------------------

//-- Define  ------
  objref timevec, shorttimevec
  objref voltvec[ANZAHL_NODES], shortvoltvec, voltvec_aver
  objref clivec[ANZAHL_NODES], shortclivec, clivec_aver
  objref hco3ivec[ANZAHL_NODES], shorthco3ivec, hco3ivec_aver
  objref Outmatrix  //0=time, FAKTOR=Cl-, MAX_FAKTOR+FAKTOR = v

  strdef OutFileName                       // Name of File Output
  objref OutFile 

//--- Assign -------
  timevec = new Vector()
  shorttimevec = new Vector()
  for i = 0, ANZAHL_NODES-1 {    
     voltvec[i] = new Vector()
     clivec[i] = new Vector()
     hco3ivec[i] = new Vector()
  }
  clivec_aver = new Vector()
  hco3ivec_aver = new Vector()
  voltvec_aver = new Vector()
  shortclivec = new Vector()
  shorthco3ivec = new Vector()
  shortvoltvec = new Vector()
  Outmatrix = new Matrix()


//-- Link Output Vectors ----------------
  timevec.record(&t)                          // Time vector
  for i = 0, ANZAHL_NODES-1 {                 // Generate Vektor for each node
    voltvec[i].record(&dend.v(i/ANZAHL_NODES))    
    clivec[i].record(&dend.cli(i/ANZAHL_NODES))
    hco3ivec[i].record(&dend.hco3i(i/ANZAHL_NODES))
  }

// --- Simulation starts here

// outer loop - variation in Cl- concentration

  Cl_Step = 0

  while (Cl_Step < Cl_Steps){

    // assign Cl- concentration ----------------------------------------------
  
    forsec all {
      cli0_cldif_CA3_NKCC1_HCO3 = Cl_List.x[Cl_Step]
      cli_Start_cldif_CA3_NKCC1_HCO3 = Cl_List.x[Cl_Step]
      cli_cldif_CA3_NKCC1_HCO3 = Cl_List.x[Cl_Step]
    }
  // Inner loop - variation of pH-dependent HCO3- concentration

  pH_Step = 0

  while (pH_Step < pH_Steps) {
  
     // Calculate [HCO3-] --------------------------------

     pH_Value = MIN_PH + (pH_Step) * pH_Step_Value
     H_Conc = exp(pH_Value*log(10)*-1) * 1000              // H+ concentration in mM
     HCO3_Conc = kS_CA * (CO2_Conc/1000) / (H_Conc/1000)
   
     // Assign HCo3 values 
        forsec all {
           hco3i0_cldif_CA3_NKCC1_HCO3 = HCO3_Conc
           hco3i_Start_cldif_CA3_NKCC1_HCO3 = HCO3_Conc
           hco3i_cldif_CA3_NKCC1_HCO3 = HCO3_Conc
        }

    printf("Sequence %g of %g; [Cl-]i = %g, pH = %g, [H+] = %g, [HCO3-] = %g \n", (Cl_Step*pH_Steps+pH_Step), (Cl_Steps*pH_Steps), Cl_List.x[Cl_Step], pH_Value, H_Conc, HCO3_Conc)
 
    // Run Simulation --------------------------------------------------------
       run()
  
    // Put Data in Output Matrix --------------------------------------------
    // ---- => shrink the parameters to output-size before ---------------------
     MakeShort(timevec, shorttimevec, lenghtoutputvec)   
     Outmatrix.resize(shorttimevec.size()+1, pH_Steps*Cl_Steps*3+1)
     Outmatrix.setcol(0, shorttimevec)
   
     // Calculate average [Cli] over all Nodes -------
     clivec_aver.resize(clivec[0].size())
     hco3ivec_aver.resize(hco3ivec[0].size())
     voltvec_aver.resize(voltvec[0].size())
     clivec_aver.mul(0)                      // empty vector
     voltvec_aver.mul(0) 
     for i=0, ANZAHL_NODES-1 {
          clivec_aver.add(clivec[i])
          hco3ivec_aver.add(hco3ivec[i])
          voltvec_aver.add(voltvec[i])
      } 
      clivec_aver.div(ANZAHL_NODES)
      hco3ivec_aver.div(ANZAHL_NODES)
      voltvec_aver.div(ANZAHL_NODES)

      printf("          => [Cl-]i = %g mM, min[HCO3-]i = %g, max[HCO3-]i = %g, Em = %g mV \n", clivec_aver.min(), hco3ivec_aver.min(), hco3ivec_aver.max(), voltvec_aver.max())

     // Put Vectors in Outmatrix 
     MakeShort(clivec_aver, shortclivec, lenghtoutputvec)   
     MakeShort(hco3ivec_aver, shorthco3ivec, lenghtoutputvec)
     MakeShort(voltvec_aver, shortvoltvec, lenghtoutputvec)
     shortvoltvec.x[0] = pH_Value
     Outmatrix.setcol(Cl_Step*pH_Steps*3+pH_Step*3+1, shortvoltvec)
     Outmatrix.setcol(Cl_Step*pH_Steps*3+pH_Step*3+2, shortclivec)
     Outmatrix.setcol(Cl_Step*pH_Steps*3+pH_Step*3+3, shorthco3ivec)

    
     // Goto next pH-Value
     pH_Step+=1
   }   // end of pH _ LOOP ----------
   // Goto next Cl- Concentration
   Cl_Step+=1
}      // end of Cl- loop

// Save the Data --------------------------------------------------------------------
  OutFile = new File()
  sprint(OutFileName, "Result_Isolated_Dendrite_Var_pH.asc")
  OutFile.wopen(OutFileName) 
  Outmatrix.fprint(OutFile, "\t%g")     
  OutFile.close
