# Supplementary material for: Interactions between Membrane Resistance, GABA-A Receptor Properties, Bicarbonate Dynamics and Cl−-Transport Shape Activity-Dependent Changes of Intracellular Cl− Concentration
Source: Int J Mol Sci. 2019 Mar 20;20(6):1416. doi: 10.3390/ijms20061416 (PMC6471822; doi:10.3390/ijms20061416)
Supplement: Supplementary file 1 [file ijms-20-01416-s001.zip › supplementary/Lombardi et al_Supplementary_Material/Lombardi et al_NEURON-Models_IntJMolSci_2019/Isolated_Dendrite_tauGABA__Fig4/GABA-Stim_PSC_isolated_dendrite gGABA-1578_Var_tauGABA.hoc]

// Simulation and analysis of Spatiotemporal Component of Cl- Gradients in a isolated dendrite

// Define spatial properties of dendrite
  ANZAHL_NODES = 100
  MAX_FAKTOR = 100

// Determination Parameters GABA
  ANZAHL_GABA = 1        //Anzahl der synaptischen Pulse
  G_GABA = 0.000789 * 20    //This Value was pultiplished for the analysis 
  P_GABA = 0.0
  DECAY_GABA = 10  
  GABA_SYN_LOCATION = 0.5  // Position GABA Synapse for Pulses
  ONSET_PULSE = 10  

//----- Define run parameters ---------------------
  tstop = 4000   // Duration
  v_init = -60   // Initial voltage
  dt = 0.5      // Step Interval in ms
  lenghtoutputvec = 2000                   // Number of Lines for output (< 32000 for Excel-Figures)


//----- Insert synapses -------------------------
// Determination of Synapses
  objref gabasyn
  dend {
    // insert GABA synapse 
    gabasyn = new gaba(GABA_SYN_LOCATION)
    tau1_gaba = 0.1 
    HCO3e_gaba = 22.4 
    HCO3i_gaba = 14.1
    P_gaba = P_GABA
  }

// Definition of synaptic Stimuli
  objref stimGABApuls //Pulssequenz GABA
  stimGABApuls = new NetStim(GABA_SYN_LOCATION)
  stimGABApuls.number = ANZAHL_GABA
  stimGABApuls.start = ONSET_PULSE

// Linkage of synaptic Inputs
  objref synpulsegaba
  synpulsegaba = new NetCon(stimGABApuls, gabasyn, 0, 0, G_GABA)


// ------------Procedures and Functions -------------------------------
// --------------------------------------------------------------------

// Function MakeShort ---------------------------------------//
// Inputs: $1 Objref to Inputvector                          //
//         $2 Objref to Outoutvector                         //
//         lenoutvec  desired lendth of Outputvector         //
//                                                           //
// Reduce Inputvec to Outputvev by averaging n elements      //
// n (reducing factor) = floor(Inputvec.size() / lenoutvec)  //
// ----------------------------------------------------------//

obfunc MakeShort() {local i, n

  n = int($o1.size()/$3)
  $o2.resize($3)
  for i=0, $3-1 {
    $o2.x[i] = $o1.mean(i*n, (i+1)*n-1)
  }
  return $o2
}   //  End of function


// ---------Definition of Output Vectors and File Output --------------
// --------------------------------------------------------------------

//-- Define  ------
  objref timevec, shorttimevec, voltvec_temp
  objref voltvec[ANZAHL_NODES], shortvoltvec
  objref clivec[ANZAHL_NODES], shortclivec, clivec_aver
  objref Outmatrix  //0=time, FAKTOR=Cl-, MAX_FAKTOR+FAKTOR = v

  strdef OutFileName                       // Name of File Output
  objref OutFile 

//--- Assign -------
  timevec = new Vector()
  shorttimevec = new Vector()
  for i = 0, ANZAHL_NODES-1 {    
     voltvec[i] = new Vector()
     clivec[i] = new Vector()
  }
  clivec_aver = new Vector()
  voltvec_temp = new Vector()
  shortclivec = new Vector()
  shortvoltvec = new Vector()
  Outmatrix = new Matrix()


//-- Link Output Vectors ----------------
  timevec.record(&t)                          // Time vector
  for i = 0, ANZAHL_NODES-1 {                 // Generate Vektor for each node
    voltvec[i].record(&dend.v(i/ANZAHL_NODES))    
    clivec[i].record(&dend.cli(i/ANZAHL_NODES))
  }

// --- Simulation starts here

FAKTOR = 1
while (FAKTOR <= MAX_FAKTOR) {

//  dend {
      gabasyn.tau2 = DECAY_GABA*FAKTOR
//  }

  printf("Faktor = %g of %g, Tau = %g, ", FAKTOR, MAX_FAKTOR, DECAY_GABA*FAKTOR)

  // Run Simulation --------------------------------------------------------
     run()
  
  // Put Data in Output Matrix --------------------------------------------
  // ---- => shrink the parameters to output-size before ---------------------
   MakeShort(timevec, shorttimevec, lenghtoutputvec)   
   Outmatrix.resize(shorttimevec.size(), 1 + 2 * MAX_FAKTOR)
   Outmatrix.setcol(0, shorttimevec)
   
   // Calculate average [Cli] over all Nodes -------
   clivec_aver.resize(clivec[0].size())
   clivec_aver.mul(0)                      // empty vector
   for i=0, ANZAHL_NODES-1 {
        clivec_aver.add(clivec[i])
    } 
    clivec_aver.div(ANZAHL_NODES)

   printf(" => [Cl-]i = %g mM, Em = %g mV \n", clivec_aver.min(), voltvec[50].max())
   voltvec_temp = voltvec[50]
   // Put Vectors in Outmatrix 
   MakeShort(clivec_aver, shortclivec, lenghtoutputvec)   
   MakeShort(voltvec_temp, shortvoltvec, lenghtoutputvec)
   Outmatrix.setcol(FAKTOR, shortclivec)
   Outmatrix.setcol(MAX_FAKTOR + FAKTOR, shortvoltvec)
  
   // Goto next FAKTOR
     FAKTOR+=1
}  // end of FAKTOR _ LOOP


// Save the Data --------------------------------------------------------------------
  OutFile = new File()
  sprint(OutFileName, "Result_Isolated_Dendrite_gGABA-1578_Var_tauGABA.asc")
  OutFile.wopen(OutFileName) 
  Outmatrix.fprint(OutFile, "\t%g")     
  OutFile.close
