# Supplementary material for: Interactions between Membrane Resistance, GABA-A Receptor Properties, Bicarbonate Dynamics and Cl−-Transport Shape Activity-Dependent Changes of Intracellular Cl− Concentration
Source: Int J Mol Sci. 2019 Mar 20;20(6):1416. doi: 10.3390/ijms20061416 (PMC6471822; doi:10.3390/ijms20061416)
Supplement: Supplementary file 1 [file ijms-20-01416-s001.zip › supplementary/Lombardi et al_Supplementary_Material/Lombardi et al_NEURON-Models_IntJMolSci_2019/Isolated_Dendrite_tauGABA__Fig4/Isolated_Dendrite.ses]

{load_file("nrngui.hoc")}
objectvar save_window_, rvp_
objectvar scene_vector_[5]
objectvar ocbox_, ocbox_list_, scene_, scene_list_
{ocbox_list_ = new List()  scene_list_ = new List()}
{pwman_place(2614,928,1)}
{
save_window_ = new Graph(0)
save_window_.size(0,3000,-75,-35)
scene_vector_[2] = save_window_
{save_window_.view(0, -75, 3000, 40, 2402, 25, 956.7, 221.5)}
graphList[2].append(save_window_)
save_window_.save_name("graphList[2].")
save_window_.addexpr("dend.v( 0.5 )", 1, 1, 0.8, 0.9, 2)
save_window_.addexpr("dend.cli( 0.5 )", 1, 1, 0.8, 0.9, 2)
}
{
xpanel("RunControl", 0)
v_init = -60
xvalue("Init","v_init", 1,"stdinit()", 1, 1 )
xbutton("Init & Run","run()")
xbutton("Stop","stoprun=1")
runStopAt = 0
xvalue("Continue til","runStopAt", 1,"{continuerun(runStopAt) stoprun=1}", 1, 1 )
runStopIn = 0.5
xvalue("Continue for","runStopIn", 1,"{continuerun(t + runStopIn) stoprun=1}", 1, 1 )
xbutton("Single Step","steprun()")
t = 3000
xvalue("t","t", 2 )
tstop = 3000
xvalue("Tstop","tstop", 1,"tstop_changed()", 0, 1 )
dt = 0.025
xvalue("dt","dt", 1,"setdt()", 0, 1 )
steps_per_ms = 40
xvalue("Points plotted/ms","steps_per_ms", 1,"setdt()", 0, 1 )
screen_update_invl = 0.05
xvalue("Scrn update invl","screen_update_invl", 1,"", 0, 1 )
realtime = 25.54
xvalue("Real Time","realtime", 0,"", 0, 1 )
xpanel(2073,136)
}
{
save_window_ = new Graph(0)
save_window_.size(0,3000,20,40)
scene_vector_[3] = save_window_
{save_window_.view(0, 20, 3000, 20, 2401, 355, 961.2, 200.8)}
graphList[2].append(save_window_)
save_window_.save_name("graphList[2].")
save_window_.addexpr("dend.cli( 0.5 )", 1, 1, 0.8, 0.9, 2)
}
{
save_window_ = new Graph(0)
save_window_.size(0,3000,10,30)
scene_vector_[4] = save_window_
{save_window_.view(0, 10, 3000, 20, 2412, 690, 956.7, 200.8)}
graphList[2].append(save_window_)
save_window_.save_name("graphList[2].")
save_window_.addexpr("dend.hco3i( 0.5 )", 1, 1, 0.8, 0.9, 2)
}
{
xpanel("gaba[0] at dend(0.5)", 0)
xlabel("gaba[0] at dend(0.5)")
gabasyn.tau1 = 0.1
xvalue("tau1","gabasyn.tau1", 1,"", 0, 1 )
gabasyn.tau2 = 3.7
xvalue("tau2","gabasyn.tau2", 1,"", 0, 1 )
gabasyn.P = 0
xvalue("P","gabasyn.P", 1,"", 0, 1 )
gabasyn.icl = -7.42581e-321
xvalue("icl","gabasyn.icl", 0,"", 0, 1 )
gabasyn.ihco3 = -0
xvalue("ihco3","gabasyn.ihco3", 0,"", 0, 1 )
gabasyn.i = -7.42581e-321
xvalue("i","gabasyn.i", 0,"", 0, 1 )
gabasyn.g = 3.55727e-322
xvalue("g","gabasyn.g", 0,"", 0, 1 )
gabasyn.e = -0
xvalue("e","gabasyn.e", 0,"", 0, 1 )
gabasyn.A = 9.88131e-324
xvalue("A","gabasyn.A", 0,"", 0, 1 )
gabasyn.B = 3.65609e-322
xvalue("B","gabasyn.B", 0,"", 0, 1 )
xpanel(2106,573)
}
objectvar scene_vector_[1]
{doNotify()}
