# Supplementary material for: Interactions between Membrane Resistance, GABA-A Receptor Properties, Bicarbonate Dynamics and Cl−-Transport Shape Activity-Dependent Changes of Intracellular Cl− Concentration
Source: Int J Mol Sci. 2019 Mar 20;20(6):1416. doi: 10.3390/ijms20061416 (PMC6471822; doi:10.3390/ijms20061416)
Supplement: Supplementary file 1 [file ijms-20-01416-s001.zip › supplementary/Lombardi et al_Supplementary_Material/Lombardi et al_NEURON-Models_IntJMolSci_2019/Isolated_Dendrite_tauNKCC1__Fig9/GABA-Stim_3xPSC_isolated_dendrite_GUI.hoc]

// Simulation and analysis of Spatiotemporal Component of Cl- Gradients in a isolated dendrite

// Define spatial properties of dendrite
  ANZAHL_NODES = 100

// Determination Parameters GABA
  ANZAHL_GABA = 1        //Anzahl der synaptischen Pulse
  G_GABA = 0.000789 * 2000    //This Value was pultiplished for the analysis 
  P_GABA = 0.18
  DECAY_GABA = 37  
  GABA_SYN_LOCATION_1 = 0.5  // Position GABA Synapse for Pulses
  GABA_SYN_LOCATION_2 = 0.25  // Position GABA Synapse for Pulses
  GABA_SYN_LOCATION_3 = 0.75  // Position GABA Synapse for Pulses
  ONSET_PULSE_1 = 100
  ONSET_PULSE_2 = 600
  ONSET_PULSE_3 = 600  


//----- Insert synapses -------------------------
// Determination of Synapses
  objref gabasyn1, gabasyn2, gabasyn3 
  dend {
    // insert GABA synapse 
    gabasyn1 = new gaba(GABA_SYN_LOCATION_1)
    gabasyn2 = new gaba(GABA_SYN_LOCATION_2)
    gabasyn3 = new gaba(GABA_SYN_LOCATION_3)
    gabasyn1.tau1 = 0.1
    gabasyn1.tau2 = DECAY_GABA 
    gabasyn2.P = P_GABA
    gabasyn2.tau1 = 0.1
    gabasyn2.tau2 = DECAY_GABA 
    gabasyn3.P = P_GABA
    gabasyn3.tau1 = 0.1
    gabasyn3.tau2 = DECAY_GABA 
    gabasyn3.P = P_GABA
  }

// Definition of synaptic Stimuli
  objref stimGABApuls1, stimGABApuls2, stimGABApuls3  //Pulssequenz GABA
  stimGABApuls1 = new NetStim(GABA_SYN_LOCATION_1)
  stimGABApuls1.number = ANZAHL_GABA
  stimGABApuls1.start = ONSET_PULSE_1
  stimGABApuls2 = new NetStim(GABA_SYN_LOCATION_2)
  stimGABApuls2.number = ANZAHL_GABA
  stimGABApuls2.start = ONSET_PULSE_2
  stimGABApuls3 = new NetStim(GABA_SYN_LOCATION_3)
  stimGABApuls3.number = ANZAHL_GABA
  stimGABApuls3.start = ONSET_PULSE_3

// Linkage of synaptic Inputs
  objref synpulsegaba1,synpulsegaba2, synpulsegaba3 
  synpulsegaba1 = new NetCon(stimGABApuls1, gabasyn1, 0, 0, G_GABA)
  synpulsegaba2 = new NetCon(stimGABApuls2, gabasyn2, 0, 0, G_GABA)
  synpulsegaba3 = new NetCon(stimGABApuls3, gabasyn3, 0, 0, G_GABA)
