# Supplementary material for: Interactions between Membrane Resistance, GABA-A Receptor Properties, Bicarbonate Dynamics and Cl−-Transport Shape Activity-Dependent Changes of Intracellular Cl− Concentration
Source: Int J Mol Sci. 2019 Mar 20;20(6):1416. doi: 10.3390/ijms20061416 (PMC6471822; doi:10.3390/ijms20061416)
Supplement: Supplementary file 1 [file ijms-20-01416-s001.zip › supplementary/Lombardi et al_Supplementary_Material/Lombardi et al_NEURON-Models_IntJMolSci_2019/Isolated_Dendrite_tauNKCC1__Fig9/Isolated_Dendrite_Diff_Flux_3xGABA.ses]

{load_file("nrngui.hoc")}
objectvar save_window_, rvp_
objectvar scene_vector_[6]
objectvar ocbox_, ocbox_list_, scene_, scene_list_
{ocbox_list_ = new List()  scene_list_ = new List()}
{pwman_place(2610,924,1)}
{
save_window_ = new Graph(0)
save_window_.size(0,125,-75,-35)
scene_vector_[2] = save_window_
{save_window_.view(0, -75, 125, 40, 2400, 24, 956.7, 221.5)}
graphList[2].append(save_window_)
save_window_.save_name("graphList[2].")
save_window_.addexpr("dend.v( 0.5 )", 1, 1, 0.8, 0.9, 2)
save_window_.addexpr("dend.cli( 0.5 )", 1, 1, 0.8, 0.9, 2)
}
{
xpanel("RunControl", 0)
v_init = -60
xvalue("Init","v_init", 1,"stdinit()", 1, 1 )
xbutton("Init & Run","run()")
xbutton("Stop","stoprun=1")
runStopAt = 625
xvalue("Continue til","runStopAt", 1,"{continuerun(runStopAt) stoprun=1}", 1, 1 )
runStopIn = 5
xvalue("Continue for","runStopIn", 1,"{continuerun(t + runStopIn) stoprun=1}", 1, 1 )
xbutton("Single Step","steprun()")
t = 125
xvalue("t","t", 2 )
tstop = 125
xvalue("Tstop","tstop", 1,"tstop_changed()", 0, 1 )
dt = 0.005
xvalue("dt","dt", 1,"setdt()", 0, 1 )
steps_per_ms = 1
xvalue("Points plotted/ms","steps_per_ms", 1,"setdt()", 0, 1 )
screen_update_invl = 0.05
xvalue("Scrn update invl","screen_update_invl", 1,"", 0, 1 )
realtime = 21.89
xvalue("Real Time","realtime", 0,"", 0, 1 )
xpanel(2035,78)
}
{
save_window_ = new Graph(0)
save_window_.size(0,125,10,50)
scene_vector_[3] = save_window_
{save_window_.view(0, 10, 125, 40, 2400, 384, 961.2, 200.8)}
graphList[2].append(save_window_)
save_window_.save_name("graphList[2].")
save_window_.addvar("dend.cli( 0.00485437 )", 2, 1, 0.8, 0.9, 2)
save_window_.addvar("soma.cli( 0.5 )", 3, 1, 0.8, 0.9, 2)
}
{
save_window_ = new Graph(0)
save_window_.size(0,125,-0.0015,-1.45519e-011)
scene_vector_[4] = save_window_
{save_window_.view(0, -0.0015, 125, 0.0015, 2418, 709, 960.3, 200.8)}
graphList[2].append(save_window_)
save_window_.save_name("graphList[2].")
save_window_.addexpr("dend.cli( 0.00485437 )-soma.cli(0.5)", 1, 1, 0.8, 0.9, 2)
}
{
xpanel("cldif_CA3_NKCC1_HCO3 (Globals)", 0)
DCl_cldif_CA3_NKCC1_HCO3 = 2
xvalue("DCl_cldif_CA3_NKCC1_HCO3","DCl_cldif_CA3_NKCC1_HCO3", 1,"", 0, 0 )
tau_NKCC1_cldif_CA3_NKCC1_HCO3 = 174000
xvalue("tau_NKCC1_cldif_CA3_NKCC1_HCO3","tau_NKCC1_cldif_CA3_NKCC1_HCO3", 1,"", 0, 0 )
tau_passive_cldif_CA3_NKCC1_HCO3 = 321000
xvalue("tau_passive_cldif_CA3_NKCC1_HCO3","tau_passive_cldif_CA3_NKCC1_HCO3", 1,"", 0, 0 )
tau_hco3_cldif_CA3_NKCC1_HCO3 = 1000
xvalue("tau_hco3_cldif_CA3_NKCC1_HCO3","tau_hco3_cldif_CA3_NKCC1_HCO3", 1,"", 0, 0 )
cli_Start_cldif_CA3_NKCC1_HCO3 = 10
xvalue("cli_Start_cldif_CA3_NKCC1_HCO3","cli_Start_cldif_CA3_NKCC1_HCO3", 1,"", 0, 0 )
hco3i_Start_cldif_CA3_NKCC1_HCO3 = 14.1
xvalue("hco3i_Start_cldif_CA3_NKCC1_HCO3","hco3i_Start_cldif_CA3_NKCC1_HCO3", 1,"", 0, 0 )
vrat_cldif_CA3_NKCC1_HCO3[0] = 0.239983
xvalue("vrat_cldif_CA3_NKCC1_HCO3[0]","vrat_cldif_CA3_NKCC1_HCO3[0]", 0,"", 0, 1 )
xpanel(2064,534)
}
{
save_window_ = new Graph(0)
save_window_.size(0,200,0,50)
scene_vector_[5] = save_window_
{save_window_.view(0, 0, 200, 50, 1381, 166, 300.6, 200.8)}
flush_list.append(save_window_)
save_window_.save_name("flush_list.")
objectvar rvp_
rvp_ = new RangeVarPlot("cli")
dend rvp_.begin(0)
dend rvp_.end(1)
rvp_.origin(0)
save_window_.addobject(rvp_, 1, 1, 0.8, 0.9)
}
objectvar scene_vector_[1]
{doNotify()}
