# Supplementary material for: Interactions between Membrane Resistance, GABA-A Receptor Properties, Bicarbonate Dynamics and Cl−-Transport Shape Activity-Dependent Changes of Intracellular Cl− Concentration
Source: Int J Mol Sci. 2019 Mar 20;20(6):1416. doi: 10.3390/ijms20061416 (PMC6471822; doi:10.3390/ijms20061416)
Supplement: Supplementary file 1 [file ijms-20-01416-s001.zip › supplementary/Lombardi et al_Supplementary_Material/Lombardi et al_NEURON-Models_IntJMolSci_2019/Isolated_Dendrite_tauNKCC1__Fig9/Isolated_Dendrite_Diff_Flux_Laptop.ses]

{load_file("nrngui.hoc")}
objectvar save_window_, rvp_
objectvar scene_vector_[5]
objectvar ocbox_, ocbox_list_, scene_, scene_list_
{ocbox_list_ = new List()  scene_list_ = new List()}
{pwman_place(314,154,1)}
{
xpanel("RunControl", 0)
v_init = -65
xvalue("Init","v_init", 1,"stdinit()", 1, 1 )
xbutton("Init & Run","run()")
xbutton("Stop","stoprun=1")
runStopAt = 5
xvalue("Continue til","runStopAt", 1,"{continuerun(runStopAt) stoprun=1}", 1, 1 )
runStopIn = 1
xvalue("Continue for","runStopIn", 1,"{continuerun(t + runStopIn) stoprun=1}", 1, 1 )
xbutton("Single Step","steprun()")
t = 10000
xvalue("t","t", 2 )
tstop = 10000
xvalue("Tstop","tstop", 1,"tstop_changed()", 0, 1 )
dt = 0.5
xvalue("dt","dt", 1,"setdt()", 0, 1 )
steps_per_ms = 2
xvalue("Points plotted/ms","steps_per_ms", 1,"setdt()", 0, 1 )
screen_update_invl = 0.05
xvalue("Scrn update invl","screen_update_invl", 1,"", 0, 1 )
realtime = 5.54
xvalue("Real Time","realtime", 0,"", 0, 1 )
xpanel(9,129)
}
{
xpanel("cldif_CA3_NKCC1_HCO3 (Globals)", 0)
DCl_cldif_CA3_NKCC1_HCO3 = 10
xvalue("DCl_cldif_CA3_NKCC1_HCO3","DCl_cldif_CA3_NKCC1_HCO3", 1,"", 0, 0 )
tau_NKCC1_cldif_CA3_NKCC1_HCO3 = 174000
xvalue("tau_NKCC1_cldif_CA3_NKCC1_HCO3","tau_NKCC1_cldif_CA3_NKCC1_HCO3", 1,"", 0, 0 )
tau_passive_cldif_CA3_NKCC1_HCO3 = 321000
xvalue("tau_passive_cldif_CA3_NKCC1_HCO3","tau_passive_cldif_CA3_NKCC1_HCO3", 1,"", 0, 0 )
tau_hco3_cldif_CA3_NKCC1_HCO3 = 1000
xvalue("tau_hco3_cldif_CA3_NKCC1_HCO3","tau_hco3_cldif_CA3_NKCC1_HCO3", 1,"", 0, 0 )
cli_Start_cldif_CA3_NKCC1_HCO3 = 30
xvalue("cli_Start_cldif_CA3_NKCC1_HCO3","cli_Start_cldif_CA3_NKCC1_HCO3", 1,"", 0, 0 )
hco3i_Start_cldif_CA3_NKCC1_HCO3 = 14.1
xvalue("hco3i_Start_cldif_CA3_NKCC1_HCO3","hco3i_Start_cldif_CA3_NKCC1_HCO3", 1,"", 0, 0 )
vrat_cldif_CA3_NKCC1_HCO3[0] = 0.239983
xvalue("vrat_cldif_CA3_NKCC1_HCO3[0]","vrat_cldif_CA3_NKCC1_HCO3[0]", 0,"", 0, 1 )
xpanel(318,464)
}
{
xpanel("gaba[0] at dend(0.5)", 0)
xlabel("gaba[0] at dend(0.5)")
gabasyn.tau1 = 0.1
xvalue("tau1","gabasyn.tau1", 1,"", 0, 1 )
gabasyn.tau2 = 37
xvalue("tau2","gabasyn.tau2", 1,"", 0, 1 )
gabasyn.P = 0
xvalue("P","gabasyn.P", 1,"", 0, 1 )
gabasyn.icl = -5.93913e-112
xvalue("icl","gabasyn.icl", 0,"", 0, 1 )
gabasyn.ihco3 = -0
xvalue("ihco3","gabasyn.ihco3", 0,"", 0, 1 )
gabasyn.i = -5.93913e-112
xvalue("i","gabasyn.i", 0,"", 0, 1 )
gabasyn.g = 2.52952e-113
xvalue("g","gabasyn.g", 0,"", 0, 1 )
gabasyn.e = -0
xvalue("e","gabasyn.e", 0,"", 0, 1 )
gabasyn.A = 0
xvalue("A","gabasyn.A", 0,"", 0, 1 )
gabasyn.B = 2.49557e-113
xvalue("B","gabasyn.B", 0,"", 0, 1 )
xpanel(46,553)
}
{
save_window_ = new Graph(0)
save_window_.size(0,10000,-10,0)
scene_vector_[2] = save_window_
{save_window_.view(0, -10, 10000, 10, 919, 38, 522.9, 117.1)}
graphList[2].append(save_window_)
save_window_.save_name("graphList[2].")
save_window_.addexpr("dend.icl( 0.5 )", 1, 1, 0.8, 0.9, 2)
}
{
save_window_ = new Graph(0)
save_window_.size(0,10000,0,1)
scene_vector_[3] = save_window_
{save_window_.view(0, 0, 10000, 1, 918, 529, 520.2, 200.8)}
graphList[2].append(save_window_)
save_window_.save_name("graphList[2].")
save_window_.addexpr("dend.cli(0.0) - dend.cli(0.01) ", 1, 1, 0.8, 0.9, 2)
}
{
save_window_ = new Graph(0)
save_window_.size(0,11000,-2,4.47035e-008)
scene_vector_[4] = save_window_
{save_window_.view(0, -2, 11000, 2, 920, 271, 518.4, 139.6)}
graphList[2].append(save_window_)
save_window_.save_name("graphList[2].")
save_window_.addvar("gabasyn.i", 1, 1, 0.8, 0.9, 2)
}
objectvar scene_vector_[1]
{doNotify()}
