# Supplementary material for: Interactions between Membrane Resistance, GABA-A Receptor Properties, Bicarbonate Dynamics and Cl−-Transport Shape Activity-Dependent Changes of Intracellular Cl− Concentration
Source: Int J Mol Sci. 2019 Mar 20;20(6):1416. doi: 10.3390/ijms20061416 (PMC6471822; doi:10.3390/ijms20061416)
Supplement: Supplementary file 1 [file ijms-20-01416-s001.zip › supplementary/Lombardi et al_Supplementary_Material/Lombardi et al_NEURON-Models_IntJMolSci_2019/Real_Cell_Cl_HCO3_1GDP_Var-Cl-gGABA__Fig3/Cell1_Cl_HCO3_VDPas.hoc]

proc celldef() {
  topol()
  subsets()
  geom()
  biophys()
  geom_nseg()
}

ndend=56
create soma, apic, dend_0[ndend]

proc topol() { local i
  connect apic(0), soma(0.5)
  for i = 0, 1 connect dend_0[i](0), apic(1)
  for i = 2, 3 connect dend_0[i](0), dend_0[1](1)
  for i = 4, 5 connect dend_0[i](0), dend_0[i-2](1)
  connect dend_0[6](0), dend_0[3](1)
  for i = 7, 8 connect dend_0[i](0), dend_0[5](1)
  for i = 9, 10 connect dend_0[i](0), dend_0[6](1)
  for i = 11, 12 connect dend_0[i](0), dend_0[8](1)
  for i = 13, 14 connect dend_0[i](0), dend_0[10](1)
  for i = 15, 16 connect dend_0[i](0), dend_0[i-4](1)
  connect dend_0[17](0), dend_0[12](1)
  for i = 18, 19 connect dend_0[i](0), dend_0[14](1)
  connect dend_0[20](0), dend_0[15](1)
  for i = 21, 22 connect dend_0[i](0), dend_0[17](1)
  connect dend_0[23](0), dend_0[19](1)
  for i = 24, 25 connect dend_0[i](0), dend_0[21](1)
  for i = 26, 27 connect dend_0[i](0), dend_0[22](1)
  for i = 28, 29 connect dend_0[i](0), dend_0[23](1)
  for i = 30, 31 connect dend_0[i](0), dend_0[25](1)
  for i = 32, 33 connect dend_0[i](0), dend_0[27](1)
  for i = 34, 35 connect dend_0[i](0), dend_0[i-6](1)
  for i = 36, 37 connect dend_0[i](0), dend_0[i-7](1)
  connect dend_0[38](0), dend_0[30](1)
  for i = 39, 40 connect dend_0[i](0), dend_0[i-7](1)
  for i = 41, 42 connect dend_0[i](0), dend_0[36](1)
  for i = 43, 44 connect dend_0[i](0), dend_0[37](1)
  for i = 45, 46 connect dend_0[i](0), dend_0[40](1)
  connect dend_0[47](0), dend_0[41](1)
  for i = 48, 49 connect dend_0[i](0), dend_0[45](1)
  for i = 50, 51 connect dend_0[i](0), dend_0[46](1)
  for i = 52, 53 connect dend_0[i](0), dend_0[49](1)
  for i = 54, 55 connect dend_0[i](0), dend_0[i-4](1)
  basic_shape()
}
proc shape3d_1() {

  soma {pt3dclear()
	pt3dadd(216.667, 254.545, 0, 0)
	pt3dadd(206.061, 243.939, 0, 0)
  }

  apic {pt3dclear()
	pt3dstyle(1, 211.364, 249.242, 0)
	pt3dadd(211.364, 249.242, 0, 0)
	pt3dadd(210.985, 248.864, 0, 0)
	pt3dadd(210.606, 248.485, 0, 0)
	pt3dadd(210.227, 248.106, 0, 0)
	pt3dadd(209.848, 247.727, 0, 0)
	pt3dadd(209.47, 247.348, 0, 0)
	pt3dadd(209.091, 246.97, 0, 0)
	pt3dadd(208.712, 246.591, 0, 0)
	pt3dadd(208.333, 246.212, 0, 0)
	pt3dadd(207.955, 245.833, 0, 0)
	pt3dadd(207.576, 245.455, 0, 0)
	pt3dadd(207.197, 245.455, 0, 0)
	pt3dadd(206.818, 245.455, 0, 0)
	pt3dadd(206.439, 245.455, 0, 0)
	pt3dadd(206.061, 245.455, 0, 0)
	pt3dadd(205.682, 245.076, 0, 0)
	pt3dadd(205.303, 244.697, 0, 0)
	pt3dadd(204.924, 244.318, 0, 0)
	pt3dadd(204.545, 243.939, 0, 0)
	pt3dadd(204.167, 243.561, 0, 0)
	pt3dadd(203.788, 243.182, 0, 0)
	pt3dadd(203.409, 242.803, 0, 0)
	pt3dadd(203.03, 242.424, 0, 0)
	pt3dadd(202.651, 242.045, 0, 0)
	pt3dadd(202.273, 241.667, 0, 0)
	pt3dadd(201.894, 241.288, 0, 0)
	pt3dadd(201.515, 240.909, 0, 0)
	pt3dadd(201.136, 240.53, 0, 0)
	pt3dadd(200.758, 240.151, 0, 0)
	pt3dadd(200.379, 240.151, 0, 0)
	pt3dadd(200, 240.53, 0, 0)
	pt3dadd(199.621, 240.53, 0, 0)
	pt3dadd(199.242, 240.151, 0, 0)
	pt3dadd(198.864, 239.773, 0, 0)
	pt3dadd(198.485, 239.773, 0, 0)
	pt3dadd(198.106, 239.394, 0, 0)
	pt3dadd(197.727, 239.394, 0, 0)
	pt3dadd(197.348, 239.015, 0, 0)
	pt3dadd(196.97, 238.636, 0, 0)
	pt3dadd(196.591, 238.636, 0, 0)
	pt3dadd(196.212, 238.258, 0, 0)
	pt3dadd(195.833, 238.258, 0, 0)
	pt3dadd(195.455, 237.879, 0, 0)
	pt3dadd(195.076, 237.5, 0, 0)
	pt3dadd(194.697, 237.121, 0, 0)
	pt3dadd(194.318, 236.742, 0, 0)
	pt3dadd(193.939, 236.364, 0, 0)
	pt3dadd(193.561, 235.985, 0, 0)
	pt3dadd(193.182, 235.606, 0, 0)
	pt3dadd(192.803, 235.227, 0, 0)
	pt3dadd(192.424, 234.848, 0, 0)
	pt3dadd(192.045, 234.47, 0, 0)
	pt3dadd(191.667, 234.091, 0, 0)
	pt3dadd(191.288, 233.712, 0, 0)
	pt3dadd(190.909, 233.333, 0, 0)
	pt3dadd(190.53, 232.955, 0, 0)
	pt3dadd(190.151, 232.576, 0, 0)
	pt3dadd(189.773, 232.197, 0, 0)
	pt3dadd(189.394, 231.818, 0, 0)
	pt3dadd(189.394, 231.439, 0, 0)
	pt3dadd(189.015, 231.061, 0, 0)
	pt3dadd(188.636, 230.682, 0, 0)
	pt3dadd(188.258, 230.682, 0, 0)
	pt3dadd(187.879, 230.303, 0, 0)
	pt3dadd(187.5, 229.924, 0, 0)
	pt3dadd(187.121, 229.545, 0, 0)
	pt3dadd(186.742, 229.167, 0, 0)
	pt3dadd(186.364, 228.788, 0, 0)
  }
  dend_0 {pt3dclear()
	pt3dadd(186.364, 228.788, 0, 0)
	pt3dadd(186.364, 228.788, 0, 0)
	pt3dadd(186.364, 228.409, 0, 0)
	pt3dadd(186.742, 228.03, 0, 0)
	pt3dadd(187.121, 227.651, 0, 0)
	pt3dadd(187.121, 227.273, 0, 0)
	pt3dadd(187.121, 226.894, 0, 0)
	pt3dadd(187.121, 226.515, 0, 0)
	pt3dadd(186.742, 226.136, 0, 0)
	pt3dadd(186.364, 225.758, 0, 0)
	pt3dadd(186.364, 225.379, 0, 0)
	pt3dadd(185.985, 225, 0, 0)
	pt3dadd(185.606, 224.621, 0, 0)
	pt3dadd(185.606, 224.242, 0, 0)
	pt3dadd(185.606, 223.864, 0, 0)
	pt3dadd(185.606, 223.485, 0, 0)
	pt3dadd(185.606, 223.106, 0, 0)
	pt3dadd(185.606, 222.727, 0, 0)
	pt3dadd(185.227, 222.348, 0, 0)
	pt3dadd(185.227, 221.97, 0, 0)
	pt3dadd(184.848, 221.591, 0, 0)
	pt3dadd(184.848, 221.212, 0, 0)
	pt3dadd(184.47, 220.833, 0, 0)
	pt3dadd(184.47, 220.455, 0, 0)
	pt3dadd(184.47, 220.076, 0, 0)
	pt3dadd(184.47, 219.697, 0, 0)
	pt3dadd(184.47, 219.318, 0, 0)
	pt3dadd(184.47, 218.939, 0, 0)
	pt3dadd(184.47, 218.561, 0, 0)
	pt3dadd(184.091, 218.182, 0, 0)
	pt3dadd(184.091, 217.803, 0, 0)
	pt3dadd(183.712, 217.424, 0, 0)
	pt3dadd(183.333, 217.045, 0, 0)
	pt3dadd(183.333, 216.667, 0, 0)
	pt3dadd(183.333, 216.288, 0, 0)
	pt3dadd(183.333, 215.909, 0, 0)
	pt3dadd(183.333, 215.53, 0, 0)
	pt3dadd(182.955, 215.151, 0, 0)
	pt3dadd(182.955, 214.773, 0, 0)
	pt3dadd(182.955, 214.394, 0, 0)
	pt3dadd(182.955, 214.015, 0, 0)
	pt3dadd(182.576, 213.636, 0, 0)
	pt3dadd(182.576, 213.258, 0, 0)
	pt3dadd(182.576, 212.879, 0, 0)
	pt3dadd(182.197, 212.5, 0, 0)
	pt3dadd(181.818, 212.121, 0, 0)
	pt3dadd(181.818, 211.742, 0, 0)
	pt3dadd(181.818, 211.364, 0, 0)
	pt3dadd(181.818, 210.985, 0, 0)
	pt3dadd(181.818, 210.606, 0, 0)
	pt3dadd(181.818, 210.227, 0, 0)
	pt3dadd(181.818, 209.848, 0, 0)
	pt3dadd(181.818, 209.47, 0, 0)
	pt3dadd(181.439, 209.091, 0, 0)
	pt3dadd(181.439, 208.712, 0, 0)
	pt3dadd(181.439, 208.333, 0, 0)
	pt3dadd(181.439, 207.955, 0, 0)
	pt3dadd(181.439, 207.576, 0, 0)
	pt3dadd(181.439, 207.197, 0, 0)
	pt3dadd(181.439, 206.818, 0, 0)
	pt3dadd(181.061, 206.439, 0, 0)
	pt3dadd(180.682, 206.061, 0, 0)
	pt3dadd(180.682, 205.682, 0, 0)
	pt3dadd(180.682, 205.303, 0, 0)
	pt3dadd(180.682, 204.924, 0, 0)
	pt3dadd(180.682, 204.545, 0, 0)
	pt3dadd(180.682, 204.167, 0, 0)
	pt3dadd(180.303, 203.788, 0, 0)
	pt3dadd(179.924, 203.409, 0, 0)
	pt3dadd(179.545, 203.03, 0, 0)
	pt3dadd(179.545, 202.651, 0, 0)
	pt3dadd(179.167, 202.273, 0, 0)
	pt3dadd(178.788, 201.894, 0, 0)
	pt3dadd(178.409, 201.515, 0, 0)
	pt3dadd(178.03, 201.136, 0, 0)
	pt3dadd(177.651, 200.758, 0, 0)
	pt3dadd(177.651, 200.379, 0, 0)
	pt3dadd(177.273, 200, 0, 0)
	pt3dadd(177.273, 199.621, 0, 0)
	pt3dadd(176.894, 199.242, 0, 0)
	pt3dadd(176.894, 198.864, 0, 0)
	pt3dadd(176.515, 198.485, 0, 0)
	pt3dadd(176.515, 198.106, 0, 0)
	pt3dadd(176.515, 197.727, 0, 0)
	pt3dadd(176.515, 197.348, 0, 0)
	pt3dadd(176.515, 196.97, 0, 0)
	pt3dadd(176.515, 196.591, 0, 0)
	pt3dadd(176.136, 196.212, 0, 0)
	pt3dadd(176.136, 195.833, 0, 0)
	pt3dadd(175.758, 195.455, 0, 0)
	pt3dadd(175.758, 195.076, 0, 0)
	pt3dadd(175.758, 194.697, 0, 0)
	pt3dadd(176.136, 194.318, 0, 0)
	pt3dadd(176.136, 193.939, 0, 0)
	pt3dadd(176.136, 193.561, 0, 0)
	pt3dadd(176.136, 193.182, 0, 0)
	pt3dadd(176.136, 192.803, 0, 0)
	pt3dadd(175.758, 192.424, 0, 0)
	pt3dadd(175.379, 192.045, 0, 0)
	pt3dadd(175, 191.667, 0, 0)
	pt3dadd(174.621, 191.288, 0, 0)
	pt3dadd(174.242, 190.909, 0, 0)
	pt3dadd(173.864, 190.53, 0, 0)
  }
}
proc shape3d_2() {
  dend_0 {	pt3dadd(173.485, 190.151, 0, 0)
	pt3dadd(173.485, 189.773, 0, 0)
	pt3dadd(173.106, 189.394, 0, 0)
	pt3dadd(173.106, 189.015, 0, 0)
	pt3dadd(173.106, 188.636, 0, 0)
	pt3dadd(173.106, 188.258, 0, 0)
	pt3dadd(172.727, 187.879, 0, 0)
	pt3dadd(172.727, 187.5, 0, 0)
	pt3dadd(172.727, 187.121, 0, 0)
	pt3dadd(172.727, 186.742, 0, 0)
	pt3dadd(172.727, 186.364, 0, 0)
	pt3dadd(172.727, 185.985, 0, 0)
	pt3dadd(172.727, 185.606, 0, 0)
	pt3dadd(173.106, 185.227, 0, 0)
	pt3dadd(173.106, 184.848, 0, 0)
	pt3dadd(173.106, 184.47, 0, 0)
	pt3dadd(172.727, 184.091, 0, 0)
	pt3dadd(172.727, 183.712, 0, 0)
	pt3dadd(172.727, 183.333, 0, 0)
  }
  dend_0[1] {pt3dclear()
	pt3dadd(186.364, 228.788, 0, 0)
	pt3dadd(186.364, 228.788, 0, 0)
	pt3dadd(185.985, 228.788, 0, 0)
	pt3dadd(185.606, 228.788, 0, 0)
	pt3dadd(185.227, 228.788, 0, 0)
	pt3dadd(184.848, 228.788, 0, 0)
	pt3dadd(184.47, 228.788, 0, 0)
	pt3dadd(184.091, 228.788, 0, 0)
	pt3dadd(183.712, 228.788, 0, 0)
	pt3dadd(183.333, 228.788, 0, 0)
	pt3dadd(182.955, 228.788, 0, 0)
	pt3dadd(182.576, 229.167, 0, 0)
	pt3dadd(182.197, 229.167, 0, 0)
	pt3dadd(181.818, 229.167, 0, 0)
	pt3dadd(181.439, 229.167, 0, 0)
  }
  dend_0[2] {pt3dclear()
	pt3dadd(181.439, 229.167, 0, 0)
	pt3dadd(181.439, 229.167, 0, 0)
	pt3dadd(181.439, 228.788, 0, 0)
	pt3dadd(181.439, 228.409, 0, 0)
	pt3dadd(181.439, 228.03, 0, 0)
	pt3dadd(181.439, 227.651, 0, 0)
	pt3dadd(181.439, 227.273, 0, 0)
	pt3dadd(181.439, 226.894, 0, 0)
	pt3dadd(181.439, 226.515, 0, 0)
	pt3dadd(181.061, 226.136, 0, 0)
	pt3dadd(181.061, 225.758, 0, 0)
	pt3dadd(181.061, 225.379, 0, 0)
	pt3dadd(180.682, 225, 0, 0)
	pt3dadd(180.682, 224.621, 0, 0)
	pt3dadd(180.682, 224.242, 0, 0)
	pt3dadd(180.682, 223.864, 0, 0)
	pt3dadd(180.682, 223.485, 0, 0)
	pt3dadd(180.303, 223.106, 0, 0)
	pt3dadd(180.303, 222.727, 0, 0)
	pt3dadd(179.924, 222.348, 0, 0)
	pt3dadd(179.545, 221.97, 0, 0)
	pt3dadd(179.167, 221.97, 0, 0)
	pt3dadd(178.788, 221.97, 0, 0)
	pt3dadd(178.409, 221.97, 0, 0)
	pt3dadd(178.03, 221.591, 0, 0)
	pt3dadd(177.651, 221.212, 0, 0)
	pt3dadd(177.273, 220.833, 0, 0)
	pt3dadd(177.273, 220.455, 0, 0)
	pt3dadd(177.651, 220.076, 0, 0)
	pt3dadd(177.651, 219.697, 0, 0)
	pt3dadd(177.651, 219.318, 0, 0)
	pt3dadd(177.651, 218.939, 0, 0)
	pt3dadd(177.651, 218.561, 0, 0)
	pt3dadd(177.273, 218.182, 0, 0)
	pt3dadd(176.894, 217.803, 0, 0)
	pt3dadd(176.515, 217.424, 0, 0)
	pt3dadd(176.136, 217.045, 0, 0)
	pt3dadd(175.758, 217.045, 0, 0)
	pt3dadd(175.379, 216.667, 0, 0)
	pt3dadd(175, 216.667, 0, 0)
	pt3dadd(174.621, 216.288, 0, 0)
	pt3dadd(174.242, 215.909, 0, 0)
	pt3dadd(173.864, 215.53, 0, 0)
	pt3dadd(173.485, 215.151, 0, 0)
	pt3dadd(173.106, 215.151, 0, 0)
	pt3dadd(172.727, 215.151, 0, 0)
	pt3dadd(172.348, 214.773, 0, 0)
	pt3dadd(171.97, 214.394, 0, 0)
	pt3dadd(171.591, 214.394, 0, 0)
	pt3dadd(171.212, 214.015, 0, 0)
	pt3dadd(170.833, 213.636, 0, 0)
	pt3dadd(170.455, 213.258, 0, 0)
	pt3dadd(170.455, 212.879, 0, 0)
	pt3dadd(170.076, 212.5, 0, 0)
	pt3dadd(169.697, 212.879, 0, 0)
	pt3dadd(169.318, 212.879, 0, 0)
  }
  dend_0[3] {pt3dclear()
	pt3dadd(181.439, 229.167, 0, 0)
	pt3dadd(181.061, 229.167, 0, 0)
	pt3dadd(180.682, 229.167, 0, 0)
	pt3dadd(180.303, 229.167, 0, 0)
	pt3dadd(179.924, 229.167, 0, 0)
	pt3dadd(179.545, 229.167, 0, 0)
	pt3dadd(179.167, 229.167, 0, 0)
	pt3dadd(178.788, 229.167, 0, 0)
	pt3dadd(178.409, 229.167, 0, 0)
	pt3dadd(178.03, 229.167, 0, 0)
	pt3dadd(177.651, 229.167, 0, 0)
	pt3dadd(177.273, 229.167, 0, 0)
	pt3dadd(176.894, 229.167, 0, 0)
	pt3dadd(176.515, 228.788, 0, 0)
	pt3dadd(176.136, 228.788, 0, 0)
	pt3dadd(175.758, 228.788, 0, 0)
	pt3dadd(175.379, 228.788, 0, 0)
	pt3dadd(175, 228.788, 0, 0)
  }
  dend_0[4] {pt3dclear()
	pt3dadd(169.318, 212.879, 0, 0)
	pt3dadd(169.318, 212.879, 0, 0)
	pt3dadd(168.939, 212.5, 0, 0)
	pt3dadd(168.561, 212.121, 0, 0)
	pt3dadd(168.182, 211.742, 0, 0)
	pt3dadd(167.803, 211.364, 0, 0)
	pt3dadd(167.424, 211.364, 0, 0)
	pt3dadd(167.045, 211.364, 0, 0)
	pt3dadd(166.667, 211.364, 0, 0)
	pt3dadd(166.288, 211.364, 0, 0)
	pt3dadd(165.909, 210.985, 0, 0)
	pt3dadd(165.53, 210.606, 0, 0)
	pt3dadd(165.151, 210.227, 0, 0)
	pt3dadd(165.151, 209.848, 0, 0)
	pt3dadd(165.151, 209.47, 0, 0)
	pt3dadd(164.773, 209.091, 0, 0)
	pt3dadd(164.773, 208.712, 0, 0)
	pt3dadd(164.394, 208.333, 0, 0)
	pt3dadd(164.394, 207.955, 0, 0)
	pt3dadd(164.394, 207.576, 0, 0)
	pt3dadd(164.015, 207.197, 0, 0)
	pt3dadd(163.636, 206.818, 0, 0)
	pt3dadd(163.258, 206.818, 0, 0)
	pt3dadd(162.879, 206.439, 0, 0)
	pt3dadd(162.5, 206.061, 0, 0)
	pt3dadd(162.121, 205.682, 0, 0)
	pt3dadd(161.742, 205.303, 0, 0)
	pt3dadd(161.364, 204.924, 0, 0)
  }
  dend_0[5] {pt3dclear()
	pt3dadd(175, 228.788, 0, 0)
	pt3dadd(175, 228.788, 0, 0)
	pt3dadd(175.379, 228.409, 0, 0)
	pt3dadd(175.379, 228.03, 0, 0)
	pt3dadd(175.379, 227.651, 0, 0)
	pt3dadd(175.379, 227.273, 0, 0)
	pt3dadd(175.379, 226.894, 0, 0)
	pt3dadd(175.379, 226.515, 0, 0)
	pt3dadd(175.379, 226.136, 0, 0)
	pt3dadd(175.379, 225.758, 0, 0)
	pt3dadd(175, 225.379, 0, 0)
	pt3dadd(175, 225, 0, 0)
	pt3dadd(174.621, 224.621, 0, 0)
	pt3dadd(174.242, 224.242, 0, 0)
	pt3dadd(173.864, 223.864, 0, 0)
	pt3dadd(173.485, 223.485, 0, 0)
  }
  dend_0[6] {pt3dclear()
	pt3dadd(175, 228.788, 0, 0)
	pt3dadd(174.621, 228.409, 0, 0)
  }
  dend_0[7] {pt3dclear()
	pt3dadd(173.485, 223.485, 0, 0)
	pt3dadd(173.485, 223.485, 0, 0)
	pt3dadd(173.106, 223.485, 0, 0)
	pt3dadd(172.727, 223.864, 0, 0)
	pt3dadd(172.348, 223.864, 0, 0)
	pt3dadd(171.97, 224.242, 0, 0)
	pt3dadd(171.591, 224.242, 0, 0)
	pt3dadd(171.212, 224.242, 0, 0)
	pt3dadd(170.833, 224.242, 0, 0)
	pt3dadd(170.455, 223.864, 0, 0)
	pt3dadd(170.076, 223.864, 0, 0)
	pt3dadd(169.697, 223.864, 0, 0)
	pt3dadd(169.318, 223.864, 0, 0)
	pt3dadd(168.939, 223.864, 0, 0)
	pt3dadd(168.561, 224.242, 0, 0)
	pt3dadd(168.182, 224.242, 0, 0)
	pt3dadd(167.803, 223.864, 0, 0)
	pt3dadd(167.424, 223.864, 0, 0)
	pt3dadd(167.045, 223.864, 0, 0)
	pt3dadd(166.667, 223.864, 0, 0)
	pt3dadd(166.288, 223.485, 0, 0)
	pt3dadd(165.909, 223.485, 0, 0)
	pt3dadd(165.53, 223.485, 0, 0)
	pt3dadd(165.151, 223.485, 0, 0)
	pt3dadd(164.773, 223.485, 0, 0)
	pt3dadd(164.394, 223.485, 0, 0)
	pt3dadd(164.015, 223.485, 0, 0)
	pt3dadd(163.636, 223.485, 0, 0)
	pt3dadd(163.258, 223.485, 0, 0)
	pt3dadd(162.879, 223.864, 0, 0)
	pt3dadd(162.5, 223.864, 0, 0)
	pt3dadd(162.121, 223.864, 0, 0)
	pt3dadd(161.742, 223.864, 0, 0)
	pt3dadd(161.364, 224.242, 0, 0)
	pt3dadd(160.985, 224.242, 0, 0)
	pt3dadd(160.606, 224.242, 0, 0)
	pt3dadd(160.227, 224.242, 0, 0)
	pt3dadd(159.848, 224.242, 0, 0)
	pt3dadd(159.47, 224.621, 0, 0)
	pt3dadd(159.091, 224.621, 0, 0)
	pt3dadd(158.712, 224.621, 0, 0)
	pt3dadd(158.333, 224.621, 0, 0)
	pt3dadd(157.955, 224.621, 0, 0)
	pt3dadd(157.576, 225, 0, 0)
	pt3dadd(157.197, 225, 0, 0)
	pt3dadd(156.818, 225, 0, 0)
  }
}
proc shape3d_3() {
  dend_0[7] {	pt3dadd(156.439, 225, 0, 0)
	pt3dadd(156.061, 225, 0, 0)
	pt3dadd(155.682, 225, 0, 0)
	pt3dadd(155.303, 225, 0, 0)
	pt3dadd(154.924, 225, 0, 0)
	pt3dadd(154.545, 225, 0, 0)
	pt3dadd(154.167, 225.379, 0, 0)
	pt3dadd(153.788, 225.379, 0, 0)
	pt3dadd(153.409, 225.758, 0, 0)
	pt3dadd(153.409, 226.136, 0, 0)
	pt3dadd(153.03, 226.515, 0, 0)
	pt3dadd(152.651, 226.515, 0, 0)
	pt3dadd(152.273, 226.136, 0, 0)
	pt3dadd(151.894, 226.136, 0, 0)
	pt3dadd(151.515, 226.136, 0, 0)
	pt3dadd(151.136, 226.515, 0, 0)
	pt3dadd(150.758, 226.894, 0, 0)
	pt3dadd(150.379, 226.894, 0, 0)
	pt3dadd(150, 226.894, 0, 0)
	pt3dadd(149.621, 227.273, 0, 0)
	pt3dadd(149.242, 227.651, 0, 0)
	pt3dadd(148.864, 228.03, 0, 0)
	pt3dadd(148.485, 228.03, 0, 0)
	pt3dadd(148.106, 228.03, 0, 0)
	pt3dadd(147.727, 228.03, 0, 0)
	pt3dadd(147.348, 228.409, 0, 0)
	pt3dadd(146.97, 228.409, 0, 0)
	pt3dadd(146.591, 228.409, 0, 0)
	pt3dadd(146.212, 228.409, 0, 0)
	pt3dadd(145.833, 228.409, 0, 0)
	pt3dadd(145.455, 228.409, 0, 0)
	pt3dadd(145.076, 228.409, 0, 0)
	pt3dadd(144.697, 228.409, 0, 0)
	pt3dadd(144.318, 228.788, 0, 0)
	pt3dadd(143.939, 228.788, 0, 0)
	pt3dadd(143.561, 228.788, 0, 0)
	pt3dadd(143.182, 228.788, 0, 0)
	pt3dadd(142.803, 228.788, 0, 0)
	pt3dadd(142.424, 228.788, 0, 0)
	pt3dadd(142.045, 228.788, 0, 0)
	pt3dadd(141.667, 228.788, 0, 0)
	pt3dadd(141.288, 229.167, 0, 0)
	pt3dadd(140.909, 229.167, 0, 0)
	pt3dadd(140.53, 229.167, 0, 0)
	pt3dadd(140.151, 229.167, 0, 0)
	pt3dadd(139.773, 229.545, 0, 0)
	pt3dadd(139.394, 229.545, 0, 0)
	pt3dadd(139.015, 229.924, 0, 0)
	pt3dadd(138.636, 230.303, 0, 0)
	pt3dadd(138.258, 230.682, 0, 0)
	pt3dadd(137.879, 231.061, 0, 0)
	pt3dadd(137.5, 231.439, 0, 0)
	pt3dadd(137.121, 231.439, 0, 0)
	pt3dadd(136.742, 231.439, 0, 0)
	pt3dadd(136.364, 231.818, 0, 0)
	pt3dadd(135.985, 231.818, 0, 0)
	pt3dadd(135.606, 231.818, 0, 0)
	pt3dadd(135.227, 232.197, 0, 0)
	pt3dadd(134.848, 232.197, 0, 0)
	pt3dadd(134.47, 232.197, 0, 0)
	pt3dadd(134.091, 232.197, 0, 0)
	pt3dadd(133.712, 232.197, 0, 0)
	pt3dadd(133.333, 232.576, 0, 0)
	pt3dadd(132.955, 232.576, 0, 0)
	pt3dadd(132.576, 232.576, 0, 0)
	pt3dadd(132.197, 232.576, 0, 0)
	pt3dadd(131.818, 232.576, 0, 0)
	pt3dadd(131.439, 232.576, 0, 0)
	pt3dadd(131.061, 232.576, 0, 0)
	pt3dadd(130.682, 232.955, 0, 0)
	pt3dadd(130.303, 232.955, 0, 0)
	pt3dadd(129.924, 233.333, 0, 0)
	pt3dadd(129.545, 233.333, 0, 0)
	pt3dadd(129.167, 233.333, 0, 0)
	pt3dadd(128.788, 233.712, 0, 0)
	pt3dadd(128.409, 233.712, 0, 0)
	pt3dadd(128.03, 233.712, 0, 0)
	pt3dadd(127.651, 233.712, 0, 0)
	pt3dadd(127.273, 233.712, 0, 0)
	pt3dadd(126.894, 234.091, 0, 0)
	pt3dadd(126.515, 234.091, 0, 0)
	pt3dadd(126.136, 234.091, 0, 0)
	pt3dadd(125.758, 234.091, 0, 0)
	pt3dadd(125.379, 234.091, 0, 0)
	pt3dadd(125, 233.712, 0, 0)
	pt3dadd(124.621, 233.712, 0, 0)
	pt3dadd(124.242, 233.712, 0, 0)
	pt3dadd(123.864, 233.712, 0, 0)
	pt3dadd(123.485, 233.333, 0, 0)
	pt3dadd(123.106, 233.333, 0, 0)
	pt3dadd(122.727, 233.333, 0, 0)
	pt3dadd(122.348, 233.333, 0, 0)
	pt3dadd(121.97, 233.333, 0, 0)
	pt3dadd(121.591, 233.333, 0, 0)
	pt3dadd(121.212, 233.333, 0, 0)
	pt3dadd(120.833, 233.333, 0, 0)
	pt3dadd(120.455, 233.333, 0, 0)
	pt3dadd(120.076, 233.712, 0, 0)
	pt3dadd(119.697, 234.091, 0, 0)
	pt3dadd(119.318, 234.091, 0, 0)
	pt3dadd(118.939, 234.091, 0, 0)
	pt3dadd(118.561, 234.091, 0, 0)
	pt3dadd(118.182, 234.091, 0, 0)
	pt3dadd(117.803, 234.091, 0, 0)
	pt3dadd(117.424, 234.091, 0, 0)
	pt3dadd(117.045, 234.091, 0, 0)
	pt3dadd(116.667, 234.091, 0, 0)
	pt3dadd(116.288, 234.091, 0, 0)
	pt3dadd(115.909, 234.47, 0, 0)
	pt3dadd(115.53, 234.47, 0, 0)
	pt3dadd(115.151, 234.848, 0, 0)
	pt3dadd(114.773, 234.848, 0, 0)
	pt3dadd(114.394, 234.848, 0, 0)
	pt3dadd(114.015, 234.848, 0, 0)
	pt3dadd(113.636, 234.848, 0, 0)
	pt3dadd(113.258, 234.47, 0, 0)
	pt3dadd(112.879, 234.47, 0, 0)
	pt3dadd(112.5, 234.47, 0, 0)
	pt3dadd(112.121, 234.47, 0, 0)
	pt3dadd(111.742, 234.47, 0, 0)
	pt3dadd(111.364, 234.091, 0, 0)
	pt3dadd(110.985, 233.712, 0, 0)
	pt3dadd(110.606, 233.712, 0, 0)
	pt3dadd(110.227, 233.333, 0, 0)
	pt3dadd(109.848, 233.333, 0, 0)
	pt3dadd(109.47, 233.712, 0, 0)
	pt3dadd(109.091, 234.091, 0, 0)
	pt3dadd(108.712, 234.091, 0, 0)
	pt3dadd(108.333, 234.091, 0, 0)
	pt3dadd(107.955, 234.091, 0, 0)
	pt3dadd(107.576, 234.47, 0, 0)
	pt3dadd(107.197, 234.47, 0, 0)
	pt3dadd(106.818, 234.47, 0, 0)
	pt3dadd(106.439, 234.47, 0, 0)
	pt3dadd(106.061, 234.47, 0, 0)
	pt3dadd(105.682, 234.848, 0, 0)
	pt3dadd(105.303, 234.848, 0, 0)
	pt3dadd(104.924, 234.848, 0, 0)
	pt3dadd(104.545, 234.848, 0, 0)
	pt3dadd(104.167, 234.848, 0, 0)
	pt3dadd(103.788, 235.227, 0, 0)
	pt3dadd(103.409, 234.848, 0, 0)
	pt3dadd(103.03, 234.848, 0, 0)
	pt3dadd(102.652, 234.848, 0, 0)
	pt3dadd(102.273, 234.47, 0, 0)
	pt3dadd(101.894, 234.47, 0, 0)
	pt3dadd(101.515, 234.47, 0, 0)
	pt3dadd(101.136, 234.47, 0, 0)
	pt3dadd(100.758, 234.47, 0, 0)
	pt3dadd(100.379, 234.091, 0, 0)
	pt3dadd(100, 234.091, 0, 0)
	pt3dadd(99.6212, 234.47, 0, 0)
	pt3dadd(99.2424, 234.47, 0, 0)
	pt3dadd(98.8636, 234.47, 0, 0)
	pt3dadd(98.4848, 234.091, 0, 0)
	pt3dadd(98.106, 234.091, 0, 0)
	pt3dadd(97.7272, 234.091, 0, 0)
	pt3dadd(97.3485, 234.47, 0, 0)
	pt3dadd(96.9697, 234.47, 0, 0)
	pt3dadd(96.5909, 234.47, 0, 0)
	pt3dadd(96.2121, 234.091, 0, 0)
	pt3dadd(95.8333, 234.091, 0, 0)
	pt3dadd(95.4545, 234.091, 0, 0)
	pt3dadd(95.0757, 234.091, 0, 0)
	pt3dadd(94.6969, 234.091, 0, 0)
	pt3dadd(94.3182, 234.091, 0, 0)
	pt3dadd(93.9394, 234.091, 0, 0)
	pt3dadd(93.5606, 234.091, 0, 0)
	pt3dadd(93.1818, 234.091, 0, 0)
	pt3dadd(92.803, 234.47, 0, 0)
	pt3dadd(92.4242, 234.47, 0, 0)
	pt3dadd(92.0454, 234.47, 0, 0)
	pt3dadd(91.6666, 234.47, 0, 0)
	pt3dadd(91.2878, 234.47, 0, 0)
	pt3dadd(90.9091, 234.091, 0, 0)
	pt3dadd(90.5303, 234.091, 0, 0)
	pt3dadd(90.1515, 234.091, 0, 0)
	pt3dadd(89.7727, 234.091, 0, 0)
	pt3dadd(89.3939, 233.712, 0, 0)
	pt3dadd(89.0151, 233.712, 0, 0)
	pt3dadd(88.6363, 233.333, 0, 0)
	pt3dadd(88.2575, 232.955, 0, 0)
	pt3dadd(87.8788, 232.955, 0, 0)
	pt3dadd(87.5, 232.955, 0, 0)
	pt3dadd(87.1212, 232.576, 0, 0)
	pt3dadd(86.7424, 232.576, 0, 0)
	pt3dadd(86.3636, 232.576, 0, 0)
	pt3dadd(85.9848, 232.576, 0, 0)
	pt3dadd(85.606, 232.197, 0, 0)
	pt3dadd(85.2272, 232.197, 0, 0)
	pt3dadd(84.8485, 232.197, 0, 0)
	pt3dadd(84.4697, 231.818, 0, 0)
	pt3dadd(84.0909, 231.439, 0, 0)
	pt3dadd(83.7121, 231.439, 0, 0)
  }
  dend_0[8] {pt3dclear()
	pt3dadd(173.485, 223.485, 0, 0)
	pt3dadd(173.106, 223.106, 0, 0)
	pt3dadd(173.106, 222.727, 0, 0)
	pt3dadd(173.106, 222.348, 0, 0)
	pt3dadd(173.106, 221.97, 0, 0)
	pt3dadd(172.727, 221.591, 0, 0)
  }
}
proc shape3d_4() {
  dend_0[8] {	pt3dadd(172.348, 221.212, 0, 0)
	pt3dadd(171.97, 220.833, 0, 0)
	pt3dadd(171.97, 220.455, 0, 0)
	pt3dadd(171.97, 220.076, 0, 0)
	pt3dadd(171.591, 219.697, 0, 0)
	pt3dadd(171.591, 219.318, 0, 0)
	pt3dadd(171.591, 218.939, 0, 0)
	pt3dadd(171.212, 218.561, 0, 0)
	pt3dadd(170.833, 218.182, 0, 0)
	pt3dadd(170.455, 217.803, 0, 0)
	pt3dadd(170.076, 217.424, 0, 0)
	pt3dadd(169.697, 217.045, 0, 0)
	pt3dadd(169.318, 216.667, 0, 0)
	pt3dadd(168.939, 216.288, 0, 0)
	pt3dadd(168.561, 215.909, 0, 0)
	pt3dadd(168.561, 215.53, 0, 0)
	pt3dadd(168.561, 215.151, 0, 0)
	pt3dadd(168.561, 214.773, 0, 0)
	pt3dadd(168.182, 214.394, 0, 0)
	pt3dadd(167.803, 214.015, 0, 0)
	pt3dadd(167.424, 213.636, 0, 0)
	pt3dadd(167.045, 213.258, 0, 0)
	pt3dadd(167.045, 212.879, 0, 0)
	pt3dadd(166.667, 212.5, 0, 0)
	pt3dadd(166.667, 212.121, 0, 0)
	pt3dadd(166.288, 211.742, 0, 0)
	pt3dadd(165.909, 211.364, 0, 0)
  }
  dend_0[9] {pt3dclear()
	pt3dadd(174.621, 228.409, 0, 0)
	pt3dadd(174.621, 228.409, 0, 0)
	pt3dadd(174.621, 228.788, 0, 0)
	pt3dadd(174.242, 229.167, 0, 0)
	pt3dadd(173.864, 229.545, 0, 0)
	pt3dadd(173.864, 229.924, 0, 0)
	pt3dadd(173.485, 230.303, 0, 0)
	pt3dadd(173.106, 230.682, 0, 0)
	pt3dadd(172.727, 230.682, 0, 0)
	pt3dadd(172.348, 231.061, 0, 0)
	pt3dadd(171.97, 231.061, 0, 0)
	pt3dadd(171.591, 231.061, 0, 0)
	pt3dadd(171.212, 231.439, 0, 0)
	pt3dadd(170.833, 231.818, 0, 0)
	pt3dadd(170.455, 231.818, 0, 0)
	pt3dadd(170.076, 231.818, 0, 0)
	pt3dadd(169.697, 232.197, 0, 0)
	pt3dadd(169.318, 232.197, 0, 0)
	pt3dadd(168.939, 232.576, 0, 0)
	pt3dadd(168.561, 232.576, 0, 0)
	pt3dadd(168.182, 232.576, 0, 0)
	pt3dadd(167.803, 232.576, 0, 0)
	pt3dadd(167.424, 232.576, 0, 0)
	pt3dadd(167.045, 232.197, 0, 0)
	pt3dadd(166.667, 231.818, 0, 0)
	pt3dadd(166.288, 231.818, 0, 0)
  }
  dend_0[10] {pt3dclear()
	pt3dadd(174.621, 228.409, 0, 0)
	pt3dadd(174.242, 228.03, 0, 0)
	pt3dadd(173.864, 228.03, 0, 0)
  }
  dend_0[11] {pt3dclear()
	pt3dadd(165.909, 211.364, 0, 0)
	pt3dadd(165.909, 211.364, 0, 0)
	pt3dadd(165.53, 210.985, 0, 0)
	pt3dadd(165.151, 210.606, 0, 0)
	pt3dadd(164.773, 210.606, 0, 0)
	pt3dadd(164.394, 210.227, 0, 0)
	pt3dadd(164.015, 210.227, 0, 0)
	pt3dadd(163.636, 210.227, 0, 0)
	pt3dadd(163.258, 209.848, 0, 0)
	pt3dadd(162.879, 209.47, 0, 0)
	pt3dadd(162.5, 209.47, 0, 0)
	pt3dadd(162.121, 209.091, 0, 0)
	pt3dadd(161.742, 208.712, 0, 0)
	pt3dadd(161.364, 208.333, 0, 0)
	pt3dadd(160.985, 207.955, 0, 0)
	pt3dadd(160.606, 207.576, 0, 0)
	pt3dadd(160.227, 207.197, 0, 0)
	pt3dadd(159.848, 207.197, 0, 0)
	pt3dadd(159.47, 206.818, 0, 0)
	pt3dadd(159.091, 206.439, 0, 0)
	pt3dadd(158.712, 206.439, 0, 0)
	pt3dadd(158.333, 206.439, 0, 0)
	pt3dadd(157.955, 206.439, 0, 0)
	pt3dadd(157.576, 206.439, 0, 0)
	pt3dadd(157.197, 206.061, 0, 0)
	pt3dadd(156.818, 205.682, 0, 0)
	pt3dadd(156.439, 205.303, 0, 0)
	pt3dadd(156.061, 204.924, 0, 0)
	pt3dadd(155.682, 204.924, 0, 0)
	pt3dadd(155.303, 204.924, 0, 0)
	pt3dadd(154.924, 204.924, 0, 0)
	pt3dadd(154.545, 204.924, 0, 0)
	pt3dadd(154.167, 204.924, 0, 0)
	pt3dadd(153.788, 204.545, 0, 0)
	pt3dadd(153.788, 204.167, 0, 0)
	pt3dadd(153.409, 203.788, 0, 0)
	pt3dadd(153.03, 203.409, 0, 0)
	pt3dadd(152.651, 203.03, 0, 0)
	pt3dadd(152.273, 202.651, 0, 0)
	pt3dadd(151.894, 202.273, 0, 0)
	pt3dadd(151.515, 202.273, 0, 0)
	pt3dadd(151.136, 202.273, 0, 0)
	pt3dadd(150.758, 201.894, 0, 0)
	pt3dadd(150.379, 201.515, 0, 0)
	pt3dadd(150, 201.136, 0, 0)
	pt3dadd(150, 200.758, 0, 0)
	pt3dadd(150, 200.379, 0, 0)
	pt3dadd(150, 200, 0, 0)
	pt3dadd(150, 199.621, 0, 0)
	pt3dadd(150, 199.242, 0, 0)
	pt3dadd(149.621, 198.864, 0, 0)
	pt3dadd(149.242, 198.485, 0, 0)
	pt3dadd(148.864, 198.485, 0, 0)
	pt3dadd(148.485, 198.485, 0, 0)
	pt3dadd(148.106, 198.485, 0, 0)
	pt3dadd(147.727, 198.485, 0, 0)
	pt3dadd(147.348, 198.106, 0, 0)
	pt3dadd(147.348, 197.727, 0, 0)
	pt3dadd(146.97, 197.348, 0, 0)
	pt3dadd(146.591, 196.97, 0, 0)
	pt3dadd(146.212, 196.97, 0, 0)
	pt3dadd(145.833, 196.591, 0, 0)
	pt3dadd(145.455, 196.212, 0, 0)
	pt3dadd(145.455, 195.833, 0, 0)
	pt3dadd(145.076, 195.455, 0, 0)
	pt3dadd(144.697, 195.076, 0, 0)
	pt3dadd(144.318, 194.697, 0, 0)
	pt3dadd(143.939, 194.318, 0, 0)
	pt3dadd(143.939, 193.939, 0, 0)
	pt3dadd(143.561, 193.561, 0, 0)
	pt3dadd(143.182, 193.182, 0, 0)
	pt3dadd(143.182, 192.803, 0, 0)
	pt3dadd(142.803, 192.424, 0, 0)
	pt3dadd(142.424, 192.045, 0, 0)
	pt3dadd(142.045, 191.667, 0, 0)
	pt3dadd(141.667, 191.288, 0, 0)
	pt3dadd(141.288, 190.909, 0, 0)
	pt3dadd(140.909, 190.53, 0, 0)
	pt3dadd(140.53, 190.151, 0, 0)
	pt3dadd(140.151, 189.773, 0, 0)
	pt3dadd(139.773, 189.773, 0, 0)
	pt3dadd(139.394, 189.773, 0, 0)
	pt3dadd(139.015, 189.394, 0, 0)
	pt3dadd(138.636, 189.015, 0, 0)
	pt3dadd(138.258, 188.636, 0, 0)
	pt3dadd(137.879, 188.636, 0, 0)
	pt3dadd(137.5, 188.258, 0, 0)
	pt3dadd(137.5, 187.879, 0, 0)
	pt3dadd(137.5, 187.5, 0, 0)
	pt3dadd(137.121, 187.121, 0, 0)
  }
  dend_0[12] {pt3dclear()
	pt3dadd(165.909, 211.364, 0, 0)
	pt3dadd(165.53, 210.985, 0, 0)
	pt3dadd(165.53, 210.606, 0, 0)
	pt3dadd(165.151, 210.227, 0, 0)
	pt3dadd(165.151, 209.848, 0, 0)
	pt3dadd(165.151, 209.47, 0, 0)
	pt3dadd(164.773, 209.091, 0, 0)
	pt3dadd(164.773, 208.712, 0, 0)
	pt3dadd(164.773, 208.333, 0, 0)
	pt3dadd(164.773, 207.955, 0, 0)
	pt3dadd(164.773, 207.576, 0, 0)
	pt3dadd(164.773, 207.197, 0, 0)
	pt3dadd(164.773, 206.818, 0, 0)
	pt3dadd(164.773, 206.439, 0, 0)
	pt3dadd(164.773, 206.061, 0, 0)
	pt3dadd(164.773, 205.682, 0, 0)
	pt3dadd(164.394, 205.303, 0, 0)
	pt3dadd(164.394, 204.924, 0, 0)
	pt3dadd(164.015, 204.545, 0, 0)
	pt3dadd(163.636, 204.167, 0, 0)
	pt3dadd(163.636, 203.788, 0, 0)
	pt3dadd(163.636, 203.409, 0, 0)
	pt3dadd(163.258, 203.03, 0, 0)
	pt3dadd(162.879, 202.651, 0, 0)
	pt3dadd(162.5, 202.273, 0, 0)
	pt3dadd(162.121, 201.894, 0, 0)
	pt3dadd(161.742, 201.515, 0, 0)
	pt3dadd(161.364, 201.136, 0, 0)
	pt3dadd(160.985, 200.758, 0, 0)
	pt3dadd(160.985, 200.379, 0, 0)
	pt3dadd(160.985, 200, 0, 0)
	pt3dadd(160.606, 199.621, 0, 0)
	pt3dadd(160.227, 199.242, 0, 0)
  }
  dend_0[13] {pt3dclear()
	pt3dadd(173.864, 228.03, 0, 0)
	pt3dadd(173.864, 228.03, 0, 0)
	pt3dadd(173.485, 228.03, 0, 0)
	pt3dadd(173.106, 228.03, 0, 0)
	pt3dadd(172.727, 228.409, 0, 0)
	pt3dadd(172.348, 228.409, 0, 0)
	pt3dadd(171.97, 228.409, 0, 0)
	pt3dadd(171.591, 228.03, 0, 0)
	pt3dadd(171.212, 227.651, 0, 0)
	pt3dadd(170.833, 227.651, 0, 0)
	pt3dadd(170.455, 227.651, 0, 0)
	pt3dadd(170.076, 227.651, 0, 0)
	pt3dadd(169.697, 228.03, 0, 0)
	pt3dadd(169.318, 228.03, 0, 0)
	pt3dadd(168.939, 228.409, 0, 0)
	pt3dadd(168.561, 228.409, 0, 0)
	pt3dadd(168.182, 228.409, 0, 0)
	pt3dadd(167.803, 228.409, 0, 0)
	pt3dadd(167.424, 228.788, 0, 0)
	pt3dadd(167.045, 228.788, 0, 0)
	pt3dadd(166.667, 228.788, 0, 0)
  }
}
proc shape3d_5() {
  dend_0[13] {	pt3dadd(166.288, 229.167, 0, 0)
	pt3dadd(165.909, 229.167, 0, 0)
	pt3dadd(165.53, 229.167, 0, 0)
	pt3dadd(165.151, 229.545, 0, 0)
	pt3dadd(165.151, 229.924, 0, 0)
	pt3dadd(164.773, 230.303, 0, 0)
	pt3dadd(164.394, 230.682, 0, 0)
	pt3dadd(164.015, 230.682, 0, 0)
	pt3dadd(163.636, 230.682, 0, 0)
	pt3dadd(163.258, 230.682, 0, 0)
	pt3dadd(162.879, 230.682, 0, 0)
	pt3dadd(162.5, 230.682, 0, 0)
	pt3dadd(162.121, 231.061, 0, 0)
	pt3dadd(161.742, 231.061, 0, 0)
	pt3dadd(161.364, 231.061, 0, 0)
	pt3dadd(160.985, 231.061, 0, 0)
	pt3dadd(160.606, 231.061, 0, 0)
	pt3dadd(160.227, 231.061, 0, 0)
	pt3dadd(159.848, 231.061, 0, 0)
	pt3dadd(159.47, 231.061, 0, 0)
	pt3dadd(159.091, 231.439, 0, 0)
	pt3dadd(158.712, 231.439, 0, 0)
	pt3dadd(158.333, 231.439, 0, 0)
	pt3dadd(157.955, 231.818, 0, 0)
	pt3dadd(157.576, 231.818, 0, 0)
	pt3dadd(157.197, 231.818, 0, 0)
	pt3dadd(156.818, 232.197, 0, 0)
	pt3dadd(156.439, 232.197, 0, 0)
  }
  dend_0[14] {pt3dclear()
	pt3dadd(173.864, 228.03, 0, 0)
	pt3dadd(173.485, 227.651, 0, 0)
	pt3dadd(173.106, 227.273, 0, 0)
	pt3dadd(172.727, 227.273, 0, 0)
	pt3dadd(172.348, 226.894, 0, 0)
	pt3dadd(171.97, 226.894, 0, 0)
	pt3dadd(171.591, 226.515, 0, 0)
	pt3dadd(171.212, 226.136, 0, 0)
	pt3dadd(170.833, 225.758, 0, 0)
	pt3dadd(170.455, 225.379, 0, 0)
	pt3dadd(170.076, 225.379, 0, 0)
	pt3dadd(169.697, 225.379, 0, 0)
	pt3dadd(169.318, 225.379, 0, 0)
	pt3dadd(168.939, 225.379, 0, 0)
	pt3dadd(168.561, 225.379, 0, 0)
	pt3dadd(168.182, 225.379, 0, 0)
	pt3dadd(167.803, 225, 0, 0)
	pt3dadd(167.424, 225, 0, 0)
	pt3dadd(167.045, 224.621, 0, 0)
	pt3dadd(166.667, 224.621, 0, 0)
	pt3dadd(166.288, 224.621, 0, 0)
	pt3dadd(165.909, 224.242, 0, 0)
	pt3dadd(165.53, 223.864, 0, 0)
  }
  dend_0[15] {pt3dclear()
	pt3dadd(137.121, 187.121, 0, 0)
	pt3dadd(137.121, 187.121, 0, 0)
	pt3dadd(136.742, 186.742, 0, 0)
	pt3dadd(136.364, 186.742, 0, 0)
	pt3dadd(135.985, 186.742, 0, 0)
	pt3dadd(135.606, 186.742, 0, 0)
	pt3dadd(135.227, 186.364, 0, 0)
	pt3dadd(134.848, 186.364, 0, 0)
	pt3dadd(134.47, 185.985, 0, 0)
	pt3dadd(134.091, 185.985, 0, 0)
	pt3dadd(133.712, 185.606, 0, 0)
	pt3dadd(133.333, 185.606, 0, 0)
	pt3dadd(132.955, 185.606, 0, 0)
	pt3dadd(132.576, 185.606, 0, 0)
	pt3dadd(132.197, 185.606, 0, 0)
	pt3dadd(131.818, 185.227, 0, 0)
	pt3dadd(131.439, 185.227, 0, 0)
	pt3dadd(131.061, 185.227, 0, 0)
	pt3dadd(130.682, 184.848, 0, 0)
	pt3dadd(130.303, 184.848, 0, 0)
	pt3dadd(129.924, 184.848, 0, 0)
	pt3dadd(129.545, 184.47, 0, 0)
	pt3dadd(129.167, 184.47, 0, 0)
	pt3dadd(128.788, 184.091, 0, 0)
	pt3dadd(128.409, 183.712, 0, 0)
	pt3dadd(128.03, 183.333, 0, 0)
	pt3dadd(127.651, 183.333, 0, 0)
	pt3dadd(127.273, 182.955, 0, 0)
	pt3dadd(126.894, 182.576, 0, 0)
	pt3dadd(126.515, 182.576, 0, 0)
	pt3dadd(126.136, 182.197, 0, 0)
	pt3dadd(125.758, 182.197, 0, 0)
	pt3dadd(125.379, 182.197, 0, 0)
	pt3dadd(125, 181.818, 0, 0)
	pt3dadd(124.621, 181.439, 0, 0)
	pt3dadd(124.242, 181.061, 0, 0)
	pt3dadd(123.864, 180.682, 0, 0)
	pt3dadd(123.485, 180.682, 0, 0)
	pt3dadd(123.106, 180.303, 0, 0)
	pt3dadd(122.727, 180.303, 0, 0)
	pt3dadd(122.348, 180.303, 0, 0)
	pt3dadd(121.97, 180.303, 0, 0)
	pt3dadd(121.591, 179.924, 0, 0)
	pt3dadd(121.212, 179.924, 0, 0)
	pt3dadd(120.833, 179.924, 0, 0)
	pt3dadd(120.455, 179.545, 0, 0)
	pt3dadd(120.076, 179.545, 0, 0)
	pt3dadd(119.697, 179.545, 0, 0)
	pt3dadd(119.318, 179.545, 0, 0)
	pt3dadd(118.939, 179.545, 0, 0)
	pt3dadd(118.561, 179.545, 0, 0)
	pt3dadd(118.182, 179.545, 0, 0)
	pt3dadd(117.803, 179.545, 0, 0)
	pt3dadd(117.424, 179.167, 0, 0)
	pt3dadd(117.045, 178.788, 0, 0)
	pt3dadd(116.667, 178.788, 0, 0)
	pt3dadd(116.288, 178.788, 0, 0)
	pt3dadd(115.909, 178.788, 0, 0)
	pt3dadd(115.53, 179.167, 0, 0)
	pt3dadd(115.151, 179.167, 0, 0)
	pt3dadd(114.773, 179.167, 0, 0)
	pt3dadd(114.394, 179.167, 0, 0)
	pt3dadd(114.015, 179.167, 0, 0)
	pt3dadd(113.636, 178.788, 0, 0)
	pt3dadd(113.258, 178.788, 0, 0)
	pt3dadd(112.879, 179.167, 0, 0)
	pt3dadd(112.5, 179.167, 0, 0)
	pt3dadd(112.121, 178.788, 0, 0)
	pt3dadd(111.742, 178.409, 0, 0)
	pt3dadd(111.364, 178.03, 0, 0)
	pt3dadd(110.985, 178.03, 0, 0)
	pt3dadd(110.606, 177.651, 0, 0)
	pt3dadd(110.227, 177.651, 0, 0)
	pt3dadd(109.848, 177.273, 0, 0)
	pt3dadd(109.47, 177.273, 0, 0)
	pt3dadd(109.091, 176.894, 0, 0)
	pt3dadd(108.712, 176.515, 0, 0)
	pt3dadd(108.333, 176.515, 0, 0)
	pt3dadd(107.955, 176.136, 0, 0)
	pt3dadd(107.576, 175.758, 0, 0)
	pt3dadd(107.197, 175.379, 0, 0)
	pt3dadd(106.818, 175.379, 0, 0)
	pt3dadd(106.439, 175, 0, 0)
	pt3dadd(106.061, 174.621, 0, 0)
	pt3dadd(105.682, 174.242, 0, 0)
	pt3dadd(105.303, 174.242, 0, 0)
	pt3dadd(104.924, 173.864, 0, 0)
	pt3dadd(104.545, 173.864, 0, 0)
	pt3dadd(104.167, 173.864, 0, 0)
	pt3dadd(103.788, 173.864, 0, 0)
	pt3dadd(103.409, 174.242, 0, 0)
	pt3dadd(103.03, 174.242, 0, 0)
	pt3dadd(102.652, 173.864, 0, 0)
	pt3dadd(102.652, 173.485, 0, 0)
	pt3dadd(102.273, 173.106, 0, 0)
	pt3dadd(102.273, 172.727, 0, 0)
	pt3dadd(101.894, 172.348, 0, 0)
	pt3dadd(101.515, 172.348, 0, 0)
	pt3dadd(101.136, 172.348, 0, 0)
	pt3dadd(100.758, 171.97, 0, 0)
	pt3dadd(100.379, 171.97, 0, 0)
	pt3dadd(100, 171.591, 0, 0)
	pt3dadd(99.6212, 171.212, 0, 0)
	pt3dadd(99.2424, 170.833, 0, 0)
	pt3dadd(98.8636, 170.833, 0, 0)
	pt3dadd(98.4848, 170.833, 0, 0)
	pt3dadd(98.106, 170.833, 0, 0)
	pt3dadd(97.7272, 170.455, 0, 0)
	pt3dadd(97.3485, 170.076, 0, 0)
	pt3dadd(96.9697, 169.697, 0, 0)
	pt3dadd(96.5909, 169.697, 0, 0)
	pt3dadd(96.2121, 169.697, 0, 0)
	pt3dadd(95.8333, 169.697, 0, 0)
	pt3dadd(95.4545, 169.318, 0, 0)
	pt3dadd(95.0757, 169.318, 0, 0)
	pt3dadd(94.6969, 169.318, 0, 0)
	pt3dadd(94.3182, 168.939, 0, 0)
	pt3dadd(93.9394, 168.561, 0, 0)
	pt3dadd(93.5606, 168.182, 0, 0)
	pt3dadd(93.1818, 168.182, 0, 0)
	pt3dadd(92.803, 168.182, 0, 0)
	pt3dadd(92.4242, 167.803, 0, 0)
	pt3dadd(92.0454, 167.803, 0, 0)
	pt3dadd(91.6666, 167.424, 0, 0)
	pt3dadd(91.6666, 167.045, 0, 0)
	pt3dadd(91.2878, 166.667, 0, 0)
	pt3dadd(90.9091, 166.288, 0, 0)
	pt3dadd(90.5303, 165.909, 0, 0)
	pt3dadd(90.1515, 165.909, 0, 0)
	pt3dadd(89.7727, 165.53, 0, 0)
	pt3dadd(89.3939, 165.151, 0, 0)
	pt3dadd(89.0151, 165.151, 0, 0)
	pt3dadd(88.6363, 164.773, 0, 0)
	pt3dadd(88.2575, 164.394, 0, 0)
	pt3dadd(87.8788, 164.394, 0, 0)
	pt3dadd(87.5, 164.015, 0, 0)
	pt3dadd(87.1212, 163.636, 0, 0)
	pt3dadd(86.7424, 163.258, 0, 0)
	pt3dadd(86.7424, 162.879, 0, 0)
	pt3dadd(86.3636, 162.5, 0, 0)
	pt3dadd(85.9848, 162.121, 0, 0)
	pt3dadd(85.606, 161.742, 0, 0)
	pt3dadd(85.2272, 161.364, 0, 0)
	pt3dadd(84.8485, 160.985, 0, 0)
	pt3dadd(84.4697, 160.606, 0, 0)
	pt3dadd(84.0909, 160.227, 0, 0)
	pt3dadd(83.7121, 160.227, 0, 0)
	pt3dadd(83.3333, 159.848, 0, 0)
	pt3dadd(83.3333, 159.47, 0, 0)
  }
}
proc shape3d_6() {
  dend_0[15] {	pt3dadd(82.9545, 159.091, 0, 0)
	pt3dadd(82.5757, 158.712, 0, 0)
	pt3dadd(82.1969, 158.333, 0, 0)
  }
  dend_0[16] {pt3dclear()
	pt3dadd(160.227, 199.242, 0, 0)
	pt3dadd(160.227, 199.242, 0, 0)
	pt3dadd(160.227, 198.864, 0, 0)
	pt3dadd(160.227, 198.485, 0, 0)
	pt3dadd(160.227, 198.106, 0, 0)
	pt3dadd(160.606, 197.727, 0, 0)
	pt3dadd(160.606, 197.348, 0, 0)
	pt3dadd(160.985, 196.97, 0, 0)
	pt3dadd(161.364, 196.591, 0, 0)
	pt3dadd(160.985, 196.212, 0, 0)
	pt3dadd(160.606, 195.833, 0, 0)
	pt3dadd(160.606, 195.455, 0, 0)
	pt3dadd(160.227, 195.076, 0, 0)
	pt3dadd(160.227, 194.697, 0, 0)
	pt3dadd(160.227, 194.318, 0, 0)
	pt3dadd(160.227, 193.939, 0, 0)
	pt3dadd(160.606, 193.561, 0, 0)
	pt3dadd(160.606, 193.182, 0, 0)
	pt3dadd(160.227, 192.803, 0, 0)
	pt3dadd(160.227, 192.424, 0, 0)
	pt3dadd(160.227, 192.045, 0, 0)
	pt3dadd(160.227, 191.667, 0, 0)
	pt3dadd(160.227, 191.288, 0, 0)
	pt3dadd(160.227, 190.909, 0, 0)
	pt3dadd(159.848, 190.53, 0, 0)
	pt3dadd(159.47, 190.151, 0, 0)
	pt3dadd(159.47, 189.773, 0, 0)
	pt3dadd(159.848, 189.394, 0, 0)
	pt3dadd(160.227, 189.394, 0, 0)
	pt3dadd(160.606, 189.015, 0, 0)
  }
  dend_0[17] {pt3dclear()
	pt3dadd(160.227, 199.242, 0, 0)
	pt3dadd(159.848, 198.864, 0, 0)
	pt3dadd(159.47, 198.485, 0, 0)
	pt3dadd(159.091, 198.106, 0, 0)
	pt3dadd(158.712, 197.727, 0, 0)
	pt3dadd(158.333, 197.727, 0, 0)
	pt3dadd(157.955, 197.348, 0, 0)
	pt3dadd(157.576, 196.97, 0, 0)
	pt3dadd(157.197, 196.591, 0, 0)
	pt3dadd(156.818, 196.212, 0, 0)
	pt3dadd(156.439, 195.833, 0, 0)
	pt3dadd(156.061, 195.455, 0, 0)
	pt3dadd(155.682, 195.076, 0, 0)
	pt3dadd(155.303, 194.697, 0, 0)
	pt3dadd(154.924, 194.318, 0, 0)
	pt3dadd(154.545, 193.939, 0, 0)
  }
  dend_0[18] {pt3dclear()
	pt3dadd(165.53, 223.864, 0, 0)
	pt3dadd(165.53, 223.864, 0, 0)
	pt3dadd(165.151, 223.485, 0, 0)
	pt3dadd(164.773, 223.106, 0, 0)
	pt3dadd(165.151, 222.727, 0, 0)
	pt3dadd(164.773, 222.348, 0, 0)
	pt3dadd(164.773, 221.97, 0, 0)
	pt3dadd(164.394, 221.591, 0, 0)
  }
  dend_0[19] {pt3dclear()
	pt3dadd(165.53, 223.864, 0, 0)
	pt3dadd(165.151, 223.485, 0, 0)
	pt3dadd(164.773, 223.106, 0, 0)
	pt3dadd(164.394, 223.106, 0, 0)
	pt3dadd(164.015, 223.106, 0, 0)
	pt3dadd(163.636, 223.106, 0, 0)
	pt3dadd(163.258, 222.727, 0, 0)
	pt3dadd(162.879, 222.727, 0, 0)
	pt3dadd(162.5, 222.727, 0, 0)
	pt3dadd(162.121, 222.348, 0, 0)
	pt3dadd(161.742, 221.97, 0, 0)
	pt3dadd(161.364, 221.591, 0, 0)
	pt3dadd(160.985, 221.212, 0, 0)
	pt3dadd(160.606, 220.833, 0, 0)
	pt3dadd(160.227, 220.455, 0, 0)
	pt3dadd(159.848, 220.455, 0, 0)
	pt3dadd(159.47, 220.455, 0, 0)
	pt3dadd(159.091, 220.455, 0, 0)
	pt3dadd(158.712, 220.455, 0, 0)
	pt3dadd(158.333, 220.455, 0, 0)
	pt3dadd(157.955, 220.455, 0, 0)
	pt3dadd(157.576, 220.455, 0, 0)
	pt3dadd(157.197, 220.455, 0, 0)
	pt3dadd(156.818, 220.455, 0, 0)
	pt3dadd(156.439, 220.455, 0, 0)
	pt3dadd(156.061, 220.455, 0, 0)
	pt3dadd(155.682, 220.455, 0, 0)
	pt3dadd(155.303, 220.455, 0, 0)
	pt3dadd(154.924, 220.076, 0, 0)
	pt3dadd(154.545, 219.697, 0, 0)
	pt3dadd(154.167, 219.697, 0, 0)
	pt3dadd(153.788, 219.697, 0, 0)
	pt3dadd(153.409, 219.318, 0, 0)
	pt3dadd(153.03, 219.318, 0, 0)
	pt3dadd(152.651, 219.318, 0, 0)
	pt3dadd(152.273, 219.318, 0, 0)
	pt3dadd(151.894, 219.318, 0, 0)
	pt3dadd(151.515, 219.318, 0, 0)
	pt3dadd(151.136, 219.318, 0, 0)
	pt3dadd(150.758, 219.318, 0, 0)
	pt3dadd(150.379, 218.939, 0, 0)
	pt3dadd(150, 218.561, 0, 0)
	pt3dadd(149.621, 218.182, 0, 0)
	pt3dadd(149.242, 217.803, 0, 0)
	pt3dadd(148.864, 217.424, 0, 0)
	pt3dadd(148.485, 217.045, 0, 0)
	pt3dadd(148.106, 217.045, 0, 0)
	pt3dadd(147.727, 216.667, 0, 0)
	pt3dadd(147.348, 216.288, 0, 0)
	pt3dadd(146.97, 215.909, 0, 0)
	pt3dadd(146.591, 215.53, 0, 0)
  }
  dend_0[20] {pt3dclear()
	pt3dadd(82.1969, 158.333, 0, 0)
	pt3dadd(82.1969, 158.333, 0, 0)
	pt3dadd(81.8182, 157.955, 0, 0)
	pt3dadd(81.4394, 157.576, 0, 0)
	pt3dadd(81.0606, 157.197, 0, 0)
	pt3dadd(80.6818, 156.818, 0, 0)
	pt3dadd(80.303, 156.439, 0, 0)
	pt3dadd(80.303, 156.061, 0, 0)
	pt3dadd(79.9242, 155.682, 0, 0)
	pt3dadd(79.5454, 155.303, 0, 0)
	pt3dadd(79.1666, 155.303, 0, 0)
	pt3dadd(78.7878, 154.924, 0, 0)
	pt3dadd(78.4091, 154.924, 0, 0)
	pt3dadd(78.0303, 154.924, 0, 0)
	pt3dadd(77.6515, 154.545, 0, 0)
	pt3dadd(77.2727, 154.545, 0, 0)
	pt3dadd(76.8939, 154.167, 0, 0)
	pt3dadd(76.5151, 154.167, 0, 0)
	pt3dadd(76.1363, 153.788, 0, 0)
	pt3dadd(75.7575, 153.788, 0, 0)
	pt3dadd(75.3788, 153.409, 0, 0)
	pt3dadd(75, 153.409, 0, 0)
	pt3dadd(74.6212, 153.409, 0, 0)
	pt3dadd(74.2424, 153.409, 0, 0)
	pt3dadd(73.8636, 153.409, 0, 0)
	pt3dadd(73.4848, 153.03, 0, 0)
	pt3dadd(73.106, 153.03, 0, 0)
	pt3dadd(72.7272, 152.651, 0, 0)
	pt3dadd(72.3485, 152.651, 0, 0)
	pt3dadd(71.9697, 152.273, 0, 0)
	pt3dadd(71.5909, 152.273, 0, 0)
	pt3dadd(71.2121, 151.894, 0, 0)
	pt3dadd(70.8333, 151.894, 0, 0)
	pt3dadd(70.4545, 151.515, 0, 0)
	pt3dadd(70.0757, 151.515, 0, 0)
	pt3dadd(69.6969, 151.136, 0, 0)
	pt3dadd(69.3182, 150.758, 0, 0)
	pt3dadd(68.9394, 150.758, 0, 0)
	pt3dadd(68.5606, 150.379, 0, 0)
	pt3dadd(68.1818, 150.379, 0, 0)
	pt3dadd(67.803, 150, 0, 0)
	pt3dadd(67.4242, 150, 0, 0)
	pt3dadd(67.0454, 149.621, 0, 0)
	pt3dadd(66.6666, 149.621, 0, 0)
	pt3dadd(66.2878, 149.242, 0, 0)
	pt3dadd(65.9091, 148.864, 0, 0)
	pt3dadd(65.5303, 148.485, 0, 0)
	pt3dadd(65.1515, 148.485, 0, 0)
	pt3dadd(64.7727, 148.485, 0, 0)
	pt3dadd(64.3939, 148.485, 0, 0)
	pt3dadd(64.0151, 148.485, 0, 0)
	pt3dadd(63.6363, 148.485, 0, 0)
	pt3dadd(63.2575, 148.485, 0, 0)
	pt3dadd(62.8788, 148.106, 0, 0)
	pt3dadd(62.5, 148.106, 0, 0)
	pt3dadd(62.1212, 148.106, 0, 0)
	pt3dadd(61.7424, 148.106, 0, 0)
	pt3dadd(61.3636, 147.727, 0, 0)
	pt3dadd(60.9848, 147.727, 0, 0)
	pt3dadd(60.606, 147.348, 0, 0)
	pt3dadd(60.2272, 147.348, 0, 0)
	pt3dadd(59.8485, 146.97, 0, 0)
	pt3dadd(59.8485, 146.591, 0, 0)
	pt3dadd(60.2272, 146.212, 0, 0)
  }
  dend_0[21] {pt3dclear()
	pt3dadd(154.545, 193.939, 0, 0)
	pt3dadd(154.545, 193.939, 0, 0)
	pt3dadd(154.167, 193.561, 0, 0)
	pt3dadd(154.167, 193.182, 0, 0)
	pt3dadd(154.167, 192.803, 0, 0)
	pt3dadd(154.167, 192.424, 0, 0)
	pt3dadd(154.167, 192.045, 0, 0)
	pt3dadd(154.167, 191.667, 0, 0)
	pt3dadd(154.545, 191.288, 0, 0)
	pt3dadd(154.924, 190.909, 0, 0)
	pt3dadd(155.303, 190.53, 0, 0)
	pt3dadd(155.682, 190.151, 0, 0)
	pt3dadd(155.682, 189.773, 0, 0)
	pt3dadd(155.682, 189.394, 0, 0)
	pt3dadd(155.682, 189.015, 0, 0)
	pt3dadd(155.303, 188.636, 0, 0)
	pt3dadd(155.303, 188.258, 0, 0)
	pt3dadd(155.303, 187.879, 0, 0)
	pt3dadd(155.303, 187.5, 0, 0)
	pt3dadd(155.303, 187.121, 0, 0)
	pt3dadd(155.303, 186.742, 0, 0)
	pt3dadd(155.303, 186.364, 0, 0)
	pt3dadd(155.303, 185.985, 0, 0)
	pt3dadd(155.303, 185.606, 0, 0)
	pt3dadd(154.924, 185.227, 0, 0)
	pt3dadd(154.924, 184.848, 0, 0)
	pt3dadd(154.545, 184.47, 0, 0)
	pt3dadd(154.545, 184.091, 0, 0)
  }
}
proc shape3d_7() {
  dend_0[21] {	pt3dadd(154.924, 183.712, 0, 0)
	pt3dadd(154.924, 183.333, 0, 0)
	pt3dadd(154.545, 182.955, 0, 0)
	pt3dadd(154.545, 182.576, 0, 0)
	pt3dadd(154.167, 182.197, 0, 0)
	pt3dadd(153.788, 181.818, 0, 0)
	pt3dadd(153.409, 181.439, 0, 0)
	pt3dadd(153.03, 181.439, 0, 0)
  }
  dend_0[22] {pt3dclear()
	pt3dadd(154.545, 193.939, 0, 0)
	pt3dadd(154.545, 193.939, 0, 0)
	pt3dadd(154.167, 193.561, 0, 0)
	pt3dadd(153.788, 193.182, 0, 0)
	pt3dadd(153.409, 193.182, 0, 0)
	pt3dadd(153.03, 192.803, 0, 0)
	pt3dadd(152.651, 192.803, 0, 0)
	pt3dadd(152.273, 192.803, 0, 0)
	pt3dadd(151.894, 192.424, 0, 0)
	pt3dadd(151.515, 192.045, 0, 0)
	pt3dadd(151.136, 192.045, 0, 0)
	pt3dadd(150.758, 192.045, 0, 0)
	pt3dadd(150.379, 191.667, 0, 0)
	pt3dadd(150, 191.288, 0, 0)
	pt3dadd(149.621, 190.909, 0, 0)
	pt3dadd(149.242, 190.53, 0, 0)
	pt3dadd(148.864, 190.151, 0, 0)
	pt3dadd(148.485, 189.773, 0, 0)
	pt3dadd(148.106, 189.394, 0, 0)
	pt3dadd(147.727, 189.015, 0, 0)
	pt3dadd(147.348, 189.015, 0, 0)
	pt3dadd(146.97, 189.015, 0, 0)
	pt3dadd(146.591, 189.015, 0, 0)
	pt3dadd(146.212, 189.015, 0, 0)
	pt3dadd(145.833, 188.636, 0, 0)
	pt3dadd(145.455, 188.258, 0, 0)
	pt3dadd(145.076, 187.879, 0, 0)
	pt3dadd(144.697, 187.5, 0, 0)
	pt3dadd(144.318, 187.121, 0, 0)
	pt3dadd(143.939, 186.742, 0, 0)
	pt3dadd(143.561, 186.742, 0, 0)
	pt3dadd(143.182, 186.364, 0, 0)
	pt3dadd(142.803, 185.985, 0, 0)
	pt3dadd(142.424, 185.606, 0, 0)
	pt3dadd(142.045, 185.227, 0, 0)
	pt3dadd(142.424, 184.848, 0, 0)
	pt3dadd(142.424, 184.47, 0, 0)
	pt3dadd(142.424, 184.091, 0, 0)
	pt3dadd(142.045, 183.712, 0, 0)
	pt3dadd(141.667, 183.333, 0, 0)
	pt3dadd(141.667, 182.955, 0, 0)
	pt3dadd(141.288, 182.576, 0, 0)
	pt3dadd(140.909, 182.197, 0, 0)
	pt3dadd(140.53, 181.818, 0, 0)
	pt3dadd(140.151, 181.818, 0, 0)
	pt3dadd(139.773, 181.439, 0, 0)
	pt3dadd(139.394, 181.439, 0, 0)
	pt3dadd(139.015, 181.439, 0, 0)
	pt3dadd(138.636, 181.061, 0, 0)
	pt3dadd(138.258, 181.061, 0, 0)
  }
  dend_0[23] {pt3dclear()
	pt3dadd(146.591, 215.53, 0, 0)
	pt3dadd(146.591, 215.53, 0, 0)
	pt3dadd(146.212, 215.151, 0, 0)
	pt3dadd(145.833, 214.773, 0, 0)
	pt3dadd(145.455, 214.394, 0, 0)
	pt3dadd(145.076, 214.394, 0, 0)
	pt3dadd(144.697, 214.394, 0, 0)
	pt3dadd(144.318, 214.015, 0, 0)
	pt3dadd(143.939, 214.015, 0, 0)
	pt3dadd(143.561, 214.015, 0, 0)
	pt3dadd(143.182, 214.015, 0, 0)
	pt3dadd(142.803, 214.015, 0, 0)
	pt3dadd(142.424, 214.015, 0, 0)
	pt3dadd(142.045, 214.015, 0, 0)
	pt3dadd(141.667, 214.015, 0, 0)
	pt3dadd(141.288, 214.015, 0, 0)
	pt3dadd(140.909, 214.015, 0, 0)
	pt3dadd(140.53, 213.636, 0, 0)
	pt3dadd(140.151, 213.636, 0, 0)
	pt3dadd(139.773, 213.258, 0, 0)
	pt3dadd(139.394, 213.258, 0, 0)
	pt3dadd(139.015, 213.258, 0, 0)
	pt3dadd(138.636, 212.879, 0, 0)
	pt3dadd(138.258, 212.879, 0, 0)
	pt3dadd(137.879, 212.5, 0, 0)
	pt3dadd(137.879, 212.121, 0, 0)
	pt3dadd(137.5, 211.742, 0, 0)
	pt3dadd(137.5, 211.364, 0, 0)
	pt3dadd(137.121, 210.985, 0, 0)
	pt3dadd(137.121, 210.606, 0, 0)
	pt3dadd(136.742, 210.227, 0, 0)
	pt3dadd(136.364, 209.848, 0, 0)
	pt3dadd(135.985, 209.848, 0, 0)
	pt3dadd(135.606, 209.848, 0, 0)
	pt3dadd(135.227, 210.227, 0, 0)
	pt3dadd(134.848, 210.227, 0, 0)
	pt3dadd(134.47, 210.227, 0, 0)
	pt3dadd(134.091, 210.227, 0, 0)
	pt3dadd(133.712, 210.227, 0, 0)
	pt3dadd(133.333, 210.227, 0, 0)
	pt3dadd(132.955, 210.227, 0, 0)
	pt3dadd(132.576, 209.848, 0, 0)
	pt3dadd(132.197, 209.47, 0, 0)
  }
  dend_0[24] {pt3dclear()
	pt3dadd(153.03, 181.439, 0, 0)
	pt3dadd(153.03, 181.439, 0, 0)
	pt3dadd(152.651, 181.061, 0, 0)
	pt3dadd(152.273, 180.682, 0, 0)
	pt3dadd(151.894, 180.682, 0, 0)
	pt3dadd(151.515, 181.061, 0, 0)
	pt3dadd(151.136, 181.439, 0, 0)
	pt3dadd(150.758, 181.818, 0, 0)
	pt3dadd(150.379, 181.818, 0, 0)
	pt3dadd(150, 181.818, 0, 0)
	pt3dadd(149.621, 182.197, 0, 0)
	pt3dadd(149.242, 182.197, 0, 0)
	pt3dadd(148.864, 182.197, 0, 0)
	pt3dadd(148.485, 182.197, 0, 0)
	pt3dadd(148.106, 182.576, 0, 0)
	pt3dadd(147.727, 182.576, 0, 0)
	pt3dadd(147.348, 182.576, 0, 0)
	pt3dadd(146.97, 182.576, 0, 0)
	pt3dadd(146.591, 182.576, 0, 0)
	pt3dadd(146.212, 182.576, 0, 0)
	pt3dadd(145.833, 182.576, 0, 0)
	pt3dadd(145.455, 182.955, 0, 0)
	pt3dadd(145.076, 182.955, 0, 0)
	pt3dadd(144.697, 182.955, 0, 0)
  }
  dend_0[25] {pt3dclear()
	pt3dadd(153.03, 181.439, 0, 0)
	pt3dadd(152.651, 181.061, 0, 0)
	pt3dadd(152.273, 180.682, 0, 0)
	pt3dadd(151.894, 180.303, 0, 0)
	pt3dadd(151.515, 180.303, 0, 0)
	pt3dadd(151.136, 180.303, 0, 0)
	pt3dadd(150.758, 179.924, 0, 0)
	pt3dadd(150.379, 179.545, 0, 0)
	pt3dadd(150, 179.167, 0, 0)
	pt3dadd(149.621, 178.788, 0, 0)
	pt3dadd(149.242, 178.788, 0, 0)
	pt3dadd(148.864, 178.409, 0, 0)
	pt3dadd(148.864, 178.03, 0, 0)
	pt3dadd(148.485, 177.651, 0, 0)
	pt3dadd(148.106, 177.273, 0, 0)
	pt3dadd(147.727, 177.273, 0, 0)
	pt3dadd(147.348, 176.894, 0, 0)
	pt3dadd(146.97, 176.894, 0, 0)
	pt3dadd(146.591, 176.894, 0, 0)
	pt3dadd(146.212, 176.515, 0, 0)
	pt3dadd(145.833, 176.136, 0, 0)
	pt3dadd(145.455, 175.758, 0, 0)
	pt3dadd(145.076, 175.379, 0, 0)
	pt3dadd(145.076, 175, 0, 0)
	pt3dadd(144.697, 174.621, 0, 0)
	pt3dadd(144.318, 174.621, 0, 0)
	pt3dadd(143.939, 174.242, 0, 0)
	pt3dadd(143.561, 173.864, 0, 0)
	pt3dadd(143.182, 173.485, 0, 0)
	pt3dadd(142.803, 173.106, 0, 0)
	pt3dadd(142.803, 172.727, 0, 0)
	pt3dadd(142.803, 172.348, 0, 0)
	pt3dadd(142.803, 171.97, 0, 0)
	pt3dadd(142.424, 171.591, 0, 0)
	pt3dadd(142.424, 171.212, 0, 0)
	pt3dadd(142.424, 170.833, 0, 0)
	pt3dadd(142.045, 170.455, 0, 0)
	pt3dadd(141.667, 170.076, 0, 0)
	pt3dadd(141.667, 169.697, 0, 0)
	pt3dadd(142.045, 169.318, 0, 0)
	pt3dadd(142.045, 168.939, 0, 0)
	pt3dadd(141.667, 168.561, 0, 0)
	pt3dadd(141.288, 168.182, 0, 0)
	pt3dadd(140.909, 167.803, 0, 0)
	pt3dadd(140.909, 167.424, 0, 0)
	pt3dadd(140.53, 167.045, 0, 0)
	pt3dadd(140.53, 166.667, 0, 0)
	pt3dadd(140.151, 166.288, 0, 0)
	pt3dadd(139.773, 165.909, 0, 0)
	pt3dadd(139.394, 165.53, 0, 0)
	pt3dadd(139.015, 165.53, 0, 0)
	pt3dadd(138.636, 165.53, 0, 0)
	pt3dadd(138.258, 165.151, 0, 0)
	pt3dadd(137.879, 164.773, 0, 0)
	pt3dadd(137.5, 164.394, 0, 0)
	pt3dadd(137.5, 164.015, 0, 0)
	pt3dadd(137.5, 163.636, 0, 0)
	pt3dadd(137.121, 163.258, 0, 0)
	pt3dadd(136.742, 162.879, 0, 0)
	pt3dadd(136.364, 162.879, 0, 0)
	pt3dadd(135.985, 162.5, 0, 0)
	pt3dadd(135.606, 162.121, 0, 0)
	pt3dadd(135.227, 162.121, 0, 0)
	pt3dadd(134.848, 162.121, 0, 0)
	pt3dadd(134.47, 161.742, 0, 0)
	pt3dadd(134.091, 161.364, 0, 0)
	pt3dadd(134.091, 160.985, 0, 0)
	pt3dadd(133.712, 160.606, 0, 0)
	pt3dadd(133.333, 160.227, 0, 0)
	pt3dadd(132.955, 160.227, 0, 0)
	pt3dadd(132.576, 159.848, 0, 0)
	pt3dadd(132.197, 159.47, 0, 0)
	pt3dadd(132.197, 159.091, 0, 0)
	pt3dadd(132.197, 158.712, 0, 0)
	pt3dadd(132.197, 158.333, 0, 0)
  }
}
proc shape3d_8() {
  dend_0[25] {  }
  dend_0[26] {pt3dclear()
	pt3dadd(138.258, 181.061, 0, 0)
	pt3dadd(138.258, 181.061, 0, 0)
	pt3dadd(137.879, 181.061, 0, 0)
	pt3dadd(137.5, 181.439, 0, 0)
	pt3dadd(137.121, 181.818, 0, 0)
	pt3dadd(136.742, 181.818, 0, 0)
	pt3dadd(136.364, 181.818, 0, 0)
	pt3dadd(135.985, 181.818, 0, 0)
	pt3dadd(135.606, 181.818, 0, 0)
	pt3dadd(135.227, 181.818, 0, 0)
	pt3dadd(134.848, 182.197, 0, 0)
	pt3dadd(134.47, 182.576, 0, 0)
	pt3dadd(134.091, 182.576, 0, 0)
	pt3dadd(133.712, 182.576, 0, 0)
	pt3dadd(133.333, 182.576, 0, 0)
	pt3dadd(132.955, 182.576, 0, 0)
	pt3dadd(132.576, 182.576, 0, 0)
	pt3dadd(132.197, 182.576, 0, 0)
	pt3dadd(131.818, 182.576, 0, 0)
	pt3dadd(131.439, 182.576, 0, 0)
	pt3dadd(131.061, 182.576, 0, 0)
	pt3dadd(130.682, 182.576, 0, 0)
	pt3dadd(130.303, 182.576, 0, 0)
	pt3dadd(129.924, 182.576, 0, 0)
	pt3dadd(129.545, 182.576, 0, 0)
	pt3dadd(129.167, 182.197, 0, 0)
	pt3dadd(128.788, 182.197, 0, 0)
	pt3dadd(128.409, 182.197, 0, 0)
	pt3dadd(128.03, 182.197, 0, 0)
	pt3dadd(127.651, 182.197, 0, 0)
	pt3dadd(127.273, 182.197, 0, 0)
	pt3dadd(126.894, 182.576, 0, 0)
	pt3dadd(126.515, 182.576, 0, 0)
	pt3dadd(126.136, 182.197, 0, 0)
	pt3dadd(125.758, 182.197, 0, 0)
	pt3dadd(125.379, 182.197, 0, 0)
	pt3dadd(125, 181.818, 0, 0)
	pt3dadd(124.621, 181.439, 0, 0)
	pt3dadd(124.242, 181.439, 0, 0)
	pt3dadd(123.864, 181.818, 0, 0)
	pt3dadd(123.485, 181.818, 0, 0)
	pt3dadd(123.106, 181.818, 0, 0)
	pt3dadd(122.727, 181.818, 0, 0)
	pt3dadd(122.348, 181.818, 0, 0)
	pt3dadd(121.97, 181.818, 0, 0)
	pt3dadd(121.591, 181.818, 0, 0)
	pt3dadd(121.212, 181.818, 0, 0)
	pt3dadd(120.833, 181.818, 0, 0)
	pt3dadd(120.455, 181.818, 0, 0)
	pt3dadd(120.076, 182.197, 0, 0)
	pt3dadd(119.697, 182.197, 0, 0)
	pt3dadd(119.318, 182.197, 0, 0)
	pt3dadd(118.939, 182.197, 0, 0)
	pt3dadd(118.561, 182.197, 0, 0)
	pt3dadd(118.182, 182.197, 0, 0)
	pt3dadd(117.803, 182.197, 0, 0)
	pt3dadd(117.424, 182.197, 0, 0)
	pt3dadd(117.045, 182.197, 0, 0)
	pt3dadd(116.667, 182.576, 0, 0)
	pt3dadd(116.288, 182.576, 0, 0)
	pt3dadd(115.909, 182.955, 0, 0)
	pt3dadd(115.53, 182.955, 0, 0)
  }
  dend_0[27] {pt3dclear()
	pt3dadd(138.258, 181.061, 0, 0)
	pt3dadd(137.879, 181.061, 0, 0)
	pt3dadd(137.5, 180.682, 0, 0)
  }
  dend_0[28] {pt3dclear()
	pt3dadd(132.197, 209.47, 0, 0)
	pt3dadd(132.197, 209.47, 0, 0)
	pt3dadd(131.818, 209.091, 0, 0)
	pt3dadd(131.439, 208.712, 0, 0)
	pt3dadd(131.439, 208.333, 0, 0)
	pt3dadd(131.439, 207.955, 0, 0)
	pt3dadd(131.439, 207.576, 0, 0)
	pt3dadd(131.061, 207.197, 0, 0)
	pt3dadd(130.682, 206.818, 0, 0)
	pt3dadd(130.303, 206.439, 0, 0)
	pt3dadd(129.924, 206.061, 0, 0)
	pt3dadd(129.924, 205.682, 0, 0)
	pt3dadd(129.545, 205.303, 0, 0)
	pt3dadd(129.167, 204.924, 0, 0)
	pt3dadd(128.788, 204.545, 0, 0)
	pt3dadd(128.409, 204.167, 0, 0)
	pt3dadd(128.03, 203.788, 0, 0)
	pt3dadd(127.651, 203.409, 0, 0)
	pt3dadd(127.273, 203.03, 0, 0)
	pt3dadd(126.894, 202.651, 0, 0)
	pt3dadd(126.515, 202.651, 0, 0)
	pt3dadd(126.136, 202.273, 0, 0)
	pt3dadd(125.758, 202.273, 0, 0)
	pt3dadd(125.379, 201.894, 0, 0)
	pt3dadd(125, 201.515, 0, 0)
	pt3dadd(124.621, 201.136, 0, 0)
	pt3dadd(124.621, 200.758, 0, 0)
	pt3dadd(124.242, 200.379, 0, 0)
	pt3dadd(124.242, 200, 0, 0)
	pt3dadd(123.864, 199.621, 0, 0)
	pt3dadd(123.864, 199.242, 0, 0)
	pt3dadd(123.485, 198.864, 0, 0)
	pt3dadd(123.485, 198.485, 0, 0)
	pt3dadd(123.106, 198.106, 0, 0)
	pt3dadd(123.106, 197.727, 0, 0)
	pt3dadd(122.727, 197.348, 0, 0)
	pt3dadd(122.348, 196.97, 0, 0)
	pt3dadd(121.97, 196.591, 0, 0)
	pt3dadd(121.591, 196.212, 0, 0)
	pt3dadd(121.212, 195.833, 0, 0)
	pt3dadd(120.833, 195.455, 0, 0)
	pt3dadd(120.455, 195.455, 0, 0)
	pt3dadd(120.076, 195.076, 0, 0)
	pt3dadd(119.697, 195.076, 0, 0)
	pt3dadd(119.318, 195.076, 0, 0)
	pt3dadd(118.939, 194.697, 0, 0)
	pt3dadd(118.561, 194.697, 0, 0)
	pt3dadd(118.182, 194.697, 0, 0)
	pt3dadd(117.803, 194.697, 0, 0)
	pt3dadd(117.424, 194.318, 0, 0)
	pt3dadd(117.045, 194.318, 0, 0)
	pt3dadd(116.667, 193.939, 0, 0)
	pt3dadd(116.288, 193.939, 0, 0)
	pt3dadd(115.909, 193.561, 0, 0)
	pt3dadd(115.53, 193.561, 0, 0)
	pt3dadd(115.151, 193.182, 0, 0)
	pt3dadd(114.773, 193.182, 0, 0)
	pt3dadd(114.394, 192.803, 0, 0)
	pt3dadd(114.015, 192.424, 0, 0)
	pt3dadd(113.636, 192.045, 0, 0)
	pt3dadd(113.258, 191.667, 0, 0)
	pt3dadd(112.879, 191.667, 0, 0)
	pt3dadd(112.5, 191.288, 0, 0)
	pt3dadd(112.121, 190.909, 0, 0)
	pt3dadd(111.742, 190.53, 0, 0)
	pt3dadd(111.364, 190.151, 0, 0)
	pt3dadd(110.985, 189.773, 0, 0)
	pt3dadd(110.606, 189.773, 0, 0)
	pt3dadd(110.227, 189.773, 0, 0)
	pt3dadd(109.848, 189.773, 0, 0)
	pt3dadd(109.47, 189.773, 0, 0)
	pt3dadd(109.091, 189.773, 0, 0)
	pt3dadd(108.712, 189.773, 0, 0)
	pt3dadd(108.333, 189.773, 0, 0)
	pt3dadd(107.955, 189.394, 0, 0)
	pt3dadd(107.576, 189.015, 0, 0)
	pt3dadd(107.197, 188.636, 0, 0)
	pt3dadd(106.818, 188.636, 0, 0)
	pt3dadd(106.439, 188.636, 0, 0)
	pt3dadd(106.061, 188.258, 0, 0)
	pt3dadd(105.682, 188.258, 0, 0)
	pt3dadd(105.303, 188.258, 0, 0)
	pt3dadd(104.924, 187.879, 0, 0)
	pt3dadd(104.545, 187.879, 0, 0)
	pt3dadd(104.167, 187.5, 0, 0)
	pt3dadd(103.788, 187.5, 0, 0)
	pt3dadd(103.409, 187.5, 0, 0)
	pt3dadd(103.03, 187.121, 0, 0)
	pt3dadd(102.652, 186.742, 0, 0)
	pt3dadd(102.273, 186.364, 0, 0)
	pt3dadd(101.894, 186.364, 0, 0)
	pt3dadd(101.515, 185.985, 0, 0)
	pt3dadd(101.136, 185.985, 0, 0)
	pt3dadd(100.758, 185.985, 0, 0)
	pt3dadd(100.379, 185.606, 0, 0)
	pt3dadd(100, 185.227, 0, 0)
	pt3dadd(99.6212, 184.848, 0, 0)
	pt3dadd(99.2424, 184.47, 0, 0)
	pt3dadd(98.8636, 184.091, 0, 0)
	pt3dadd(98.4848, 183.712, 0, 0)
	pt3dadd(98.106, 183.333, 0, 0)
	pt3dadd(97.7272, 183.333, 0, 0)
	pt3dadd(97.3485, 183.333, 0, 0)
	pt3dadd(96.9697, 183.333, 0, 0)
	pt3dadd(96.5909, 183.333, 0, 0)
	pt3dadd(96.2121, 183.333, 0, 0)
	pt3dadd(95.8333, 183.333, 0, 0)
	pt3dadd(95.4545, 183.333, 0, 0)
	pt3dadd(95.0757, 183.333, 0, 0)
	pt3dadd(94.6969, 182.955, 0, 0)
	pt3dadd(94.3182, 182.955, 0, 0)
	pt3dadd(93.9394, 182.576, 0, 0)
	pt3dadd(93.5606, 182.576, 0, 0)
	pt3dadd(93.1818, 182.576, 0, 0)
	pt3dadd(92.803, 182.197, 0, 0)
	pt3dadd(92.4242, 181.818, 0, 0)
	pt3dadd(92.4242, 181.439, 0, 0)
	pt3dadd(92.4242, 181.061, 0, 0)
	pt3dadd(92.4242, 180.682, 0, 0)
  }
  dend_0[29] {pt3dclear()
	pt3dadd(132.197, 209.47, 0, 0)
	pt3dadd(131.818, 209.091, 0, 0)
	pt3dadd(131.439, 208.712, 0, 0)
	pt3dadd(131.061, 208.712, 0, 0)
	pt3dadd(130.682, 208.712, 0, 0)
	pt3dadd(130.303, 208.712, 0, 0)
	pt3dadd(129.924, 208.712, 0, 0)
	pt3dadd(129.545, 208.712, 0, 0)
	pt3dadd(129.167, 208.333, 0, 0)
	pt3dadd(128.788, 208.333, 0, 0)
	pt3dadd(128.409, 208.333, 0, 0)
	pt3dadd(128.03, 208.333, 0, 0)
  }
  dend_0[30] {pt3dclear()
	pt3dadd(132.197, 158.333, 0, 0)
	pt3dadd(132.197, 158.333, 0, 0)
	pt3dadd(131.818, 158.333, 0, 0)
	pt3dadd(131.439, 158.712, 0, 0)
  }
}
proc shape3d_9() {
  dend_0[30] {	pt3dadd(131.061, 158.712, 0, 0)
	pt3dadd(130.682, 158.712, 0, 0)
	pt3dadd(130.303, 158.712, 0, 0)
	pt3dadd(129.924, 158.333, 0, 0)
	pt3dadd(129.924, 157.955, 0, 0)
	pt3dadd(129.924, 157.576, 0, 0)
	pt3dadd(129.545, 157.197, 0, 0)
	pt3dadd(129.545, 156.818, 0, 0)
	pt3dadd(129.167, 156.439, 0, 0)
	pt3dadd(128.788, 156.061, 0, 0)
	pt3dadd(128.409, 155.682, 0, 0)
	pt3dadd(128.03, 155.303, 0, 0)
	pt3dadd(127.651, 155.303, 0, 0)
	pt3dadd(127.273, 155.303, 0, 0)
	pt3dadd(126.894, 154.924, 0, 0)
	pt3dadd(126.515, 154.545, 0, 0)
	pt3dadd(126.136, 154.167, 0, 0)
	pt3dadd(125.758, 153.788, 0, 0)
	pt3dadd(125.379, 153.409, 0, 0)
	pt3dadd(125, 153.03, 0, 0)
	pt3dadd(124.621, 152.651, 0, 0)
	pt3dadd(124.242, 152.651, 0, 0)
	pt3dadd(123.864, 152.273, 0, 0)
	pt3dadd(123.485, 152.273, 0, 0)
	pt3dadd(123.106, 151.894, 0, 0)
	pt3dadd(122.727, 151.515, 0, 0)
	pt3dadd(122.348, 151.136, 0, 0)
	pt3dadd(121.97, 150.758, 0, 0)
	pt3dadd(121.97, 150.379, 0, 0)
	pt3dadd(121.97, 150, 0, 0)
	pt3dadd(121.591, 149.621, 0, 0)
	pt3dadd(121.212, 149.242, 0, 0)
	pt3dadd(120.833, 148.864, 0, 0)
	pt3dadd(120.833, 148.485, 0, 0)
	pt3dadd(120.455, 148.106, 0, 0)
	pt3dadd(120.455, 147.727, 0, 0)
	pt3dadd(120.076, 147.348, 0, 0)
	pt3dadd(119.697, 146.97, 0, 0)
	pt3dadd(119.318, 146.591, 0, 0)
	pt3dadd(118.939, 146.591, 0, 0)
	pt3dadd(118.561, 146.212, 0, 0)
	pt3dadd(118.182, 146.212, 0, 0)
	pt3dadd(117.803, 145.833, 0, 0)
	pt3dadd(117.424, 145.455, 0, 0)
	pt3dadd(117.045, 145.076, 0, 0)
	pt3dadd(116.667, 144.697, 0, 0)
	pt3dadd(116.288, 144.697, 0, 0)
	pt3dadd(115.909, 144.318, 0, 0)
	pt3dadd(115.53, 144.318, 0, 0)
	pt3dadd(115.151, 143.939, 0, 0)
	pt3dadd(114.773, 143.939, 0, 0)
	pt3dadd(114.394, 143.561, 0, 0)
	pt3dadd(114.015, 143.182, 0, 0)
	pt3dadd(113.636, 142.803, 0, 0)
	pt3dadd(113.636, 142.424, 0, 0)
	pt3dadd(113.258, 142.045, 0, 0)
	pt3dadd(113.258, 141.667, 0, 0)
	pt3dadd(112.879, 141.288, 0, 0)
	pt3dadd(112.5, 140.909, 0, 0)
	pt3dadd(112.121, 140.53, 0, 0)
	pt3dadd(111.742, 140.151, 0, 0)
	pt3dadd(111.364, 139.773, 0, 0)
	pt3dadd(110.985, 139.394, 0, 0)
	pt3dadd(110.606, 139.394, 0, 0)
	pt3dadd(110.227, 139.015, 0, 0)
	pt3dadd(109.848, 138.636, 0, 0)
	pt3dadd(109.848, 138.258, 0, 0)
	pt3dadd(109.47, 137.879, 0, 0)
	pt3dadd(109.091, 137.5, 0, 0)
	pt3dadd(108.712, 137.5, 0, 0)
	pt3dadd(108.333, 137.121, 0, 0)
	pt3dadd(107.955, 136.742, 0, 0)
	pt3dadd(107.576, 136.364, 0, 0)
	pt3dadd(107.197, 135.985, 0, 0)
	pt3dadd(107.197, 135.606, 0, 0)
  }
  dend_0[31] {pt3dclear()
	pt3dadd(132.197, 158.333, 0, 0)
	pt3dadd(132.197, 157.955, 0, 0)
  }
  dend_0[32] {pt3dclear()
	pt3dadd(137.5, 180.682, 0, 0)
	pt3dadd(137.5, 180.682, 0, 0)
	pt3dadd(137.879, 180.303, 0, 0)
	pt3dadd(137.879, 179.924, 0, 0)
	pt3dadd(137.879, 179.545, 0, 0)
	pt3dadd(137.5, 179.167, 0, 0)
	pt3dadd(137.5, 178.788, 0, 0)
	pt3dadd(137.5, 178.409, 0, 0)
	pt3dadd(137.5, 178.03, 0, 0)
	pt3dadd(137.5, 177.651, 0, 0)
	pt3dadd(137.121, 177.273, 0, 0)
	pt3dadd(137.121, 176.894, 0, 0)
	pt3dadd(137.121, 176.515, 0, 0)
	pt3dadd(137.121, 176.136, 0, 0)
	pt3dadd(136.742, 175.758, 0, 0)
	pt3dadd(136.742, 175.379, 0, 0)
	pt3dadd(136.742, 175, 0, 0)
	pt3dadd(136.742, 174.621, 0, 0)
	pt3dadd(136.742, 174.242, 0, 0)
	pt3dadd(136.742, 173.864, 0, 0)
	pt3dadd(136.364, 173.485, 0, 0)
	pt3dadd(136.364, 173.106, 0, 0)
	pt3dadd(136.364, 172.727, 0, 0)
	pt3dadd(136.364, 172.348, 0, 0)
	pt3dadd(136.364, 171.97, 0, 0)
	pt3dadd(135.985, 171.591, 0, 0)
	pt3dadd(135.606, 171.591, 0, 0)
	pt3dadd(135.227, 171.591, 0, 0)
	pt3dadd(134.848, 171.212, 0, 0)
	pt3dadd(134.47, 170.833, 0, 0)
	pt3dadd(134.091, 170.455, 0, 0)
	pt3dadd(133.712, 170.076, 0, 0)
	pt3dadd(133.333, 169.697, 0, 0)
	pt3dadd(132.955, 169.318, 0, 0)
	pt3dadd(132.576, 168.939, 0, 0)
	pt3dadd(132.576, 168.561, 0, 0)
	pt3dadd(132.576, 168.182, 0, 0)
	pt3dadd(132.197, 167.803, 0, 0)
	pt3dadd(131.818, 167.424, 0, 0)
	pt3dadd(131.818, 167.045, 0, 0)
	pt3dadd(131.439, 166.667, 0, 0)
	pt3dadd(131.439, 166.288, 0, 0)
	pt3dadd(131.439, 165.909, 0, 0)
	pt3dadd(131.439, 165.53, 0, 0)
	pt3dadd(131.439, 165.151, 0, 0)
	pt3dadd(131.439, 164.773, 0, 0)
	pt3dadd(131.439, 164.394, 0, 0)
	pt3dadd(131.061, 164.015, 0, 0)
	pt3dadd(131.061, 163.636, 0, 0)
	pt3dadd(130.682, 163.258, 0, 0)
	pt3dadd(130.682, 162.879, 0, 0)
	pt3dadd(130.682, 162.5, 0, 0)
	pt3dadd(130.682, 162.121, 0, 0)
	pt3dadd(130.682, 161.742, 0, 0)
	pt3dadd(130.682, 161.364, 0, 0)
	pt3dadd(130.682, 160.985, 0, 0)
	pt3dadd(130.303, 160.606, 0, 0)
	pt3dadd(130.303, 160.227, 0, 0)
	pt3dadd(130.303, 159.848, 0, 0)
	pt3dadd(130.303, 159.47, 0, 0)
	pt3dadd(129.924, 159.091, 0, 0)
	pt3dadd(129.924, 158.712, 0, 0)
	pt3dadd(129.924, 158.333, 0, 0)
	pt3dadd(129.924, 157.955, 0, 0)
	pt3dadd(129.545, 157.576, 0, 0)
	pt3dadd(129.545, 157.197, 0, 0)
	pt3dadd(129.545, 156.818, 0, 0)
	pt3dadd(129.167, 156.439, 0, 0)
	pt3dadd(128.788, 156.061, 0, 0)
	pt3dadd(128.409, 155.682, 0, 0)
	pt3dadd(128.409, 155.303, 0, 0)
	pt3dadd(128.03, 155.303, 0, 0)
	pt3dadd(127.651, 155.303, 0, 0)
	pt3dadd(127.273, 155.303, 0, 0)
	pt3dadd(126.894, 154.924, 0, 0)
	pt3dadd(126.515, 154.545, 0, 0)
	pt3dadd(126.136, 154.167, 0, 0)
	pt3dadd(125.758, 153.788, 0, 0)
	pt3dadd(125.379, 153.409, 0, 0)
	pt3dadd(125, 153.03, 0, 0)
	pt3dadd(124.621, 152.651, 0, 0)
	pt3dadd(124.242, 152.651, 0, 0)
	pt3dadd(123.864, 152.273, 0, 0)
	pt3dadd(123.485, 152.273, 0, 0)
	pt3dadd(123.106, 151.894, 0, 0)
	pt3dadd(122.727, 151.515, 0, 0)
	pt3dadd(122.348, 151.136, 0, 0)
	pt3dadd(121.97, 150.758, 0, 0)
	pt3dadd(121.591, 150.758, 0, 0)
	pt3dadd(121.212, 150.758, 0, 0)
	pt3dadd(120.833, 150.379, 0, 0)
	pt3dadd(120.455, 150, 0, 0)
	pt3dadd(120.076, 150, 0, 0)
	pt3dadd(119.697, 150, 0, 0)
	pt3dadd(119.318, 150, 0, 0)
	pt3dadd(118.939, 149.621, 0, 0)
	pt3dadd(118.561, 149.621, 0, 0)
	pt3dadd(118.182, 149.242, 0, 0)
	pt3dadd(117.803, 148.864, 0, 0)
	pt3dadd(117.424, 148.864, 0, 0)
	pt3dadd(117.045, 148.864, 0, 0)
	pt3dadd(116.667, 148.485, 0, 0)
	pt3dadd(116.288, 148.485, 0, 0)
	pt3dadd(115.909, 148.106, 0, 0)
	pt3dadd(115.53, 148.106, 0, 0)
	pt3dadd(115.151, 147.727, 0, 0)
	pt3dadd(114.773, 147.727, 0, 0)
	pt3dadd(114.394, 147.727, 0, 0)
	pt3dadd(114.015, 147.727, 0, 0)
	pt3dadd(113.636, 147.348, 0, 0)
	pt3dadd(113.258, 147.348, 0, 0)
	pt3dadd(112.879, 146.97, 0, 0)
	pt3dadd(112.5, 146.97, 0, 0)
	pt3dadd(112.121, 146.97, 0, 0)
	pt3dadd(111.742, 146.97, 0, 0)
	pt3dadd(111.364, 146.591, 0, 0)
	pt3dadd(110.985, 146.591, 0, 0)
	pt3dadd(110.606, 146.212, 0, 0)
	pt3dadd(110.227, 146.212, 0, 0)
	pt3dadd(109.848, 145.833, 0, 0)
	pt3dadd(109.47, 145.833, 0, 0)
	pt3dadd(109.091, 145.833, 0, 0)
	pt3dadd(108.712, 145.455, 0, 0)
  }
}
proc shape3d_10() {
  dend_0[32] {	pt3dadd(108.333, 145.455, 0, 0)
	pt3dadd(107.955, 145.076, 0, 0)
	pt3dadd(107.576, 145.076, 0, 0)
	pt3dadd(107.197, 145.076, 0, 0)
  }
  dend_0[33] {pt3dclear()
	pt3dadd(137.5, 180.682, 0, 0)
	pt3dadd(137.121, 180.682, 0, 0)
	pt3dadd(136.742, 180.682, 0, 0)
	pt3dadd(136.364, 180.682, 0, 0)
	pt3dadd(135.985, 180.682, 0, 0)
	pt3dadd(135.606, 180.303, 0, 0)
	pt3dadd(135.227, 179.924, 0, 0)
	pt3dadd(134.848, 179.545, 0, 0)
	pt3dadd(134.47, 179.167, 0, 0)
	pt3dadd(134.091, 179.167, 0, 0)
	pt3dadd(133.712, 179.167, 0, 0)
	pt3dadd(133.333, 178.788, 0, 0)
	pt3dadd(132.955, 178.409, 0, 0)
	pt3dadd(132.576, 178.03, 0, 0)
	pt3dadd(132.197, 177.651, 0, 0)
	pt3dadd(131.818, 177.651, 0, 0)
	pt3dadd(131.439, 177.651, 0, 0)
	pt3dadd(131.061, 177.273, 0, 0)
	pt3dadd(130.682, 176.894, 0, 0)
	pt3dadd(130.303, 176.894, 0, 0)
	pt3dadd(129.924, 176.515, 0, 0)
	pt3dadd(129.545, 176.136, 0, 0)
	pt3dadd(129.167, 175.758, 0, 0)
	pt3dadd(128.788, 175.379, 0, 0)
  }
  dend_0[34] {pt3dclear()
	pt3dadd(92.4242, 180.682, 0, 0)
	pt3dadd(92.4242, 180.682, 0, 0)
	pt3dadd(92.4242, 180.303, 0, 0)
	pt3dadd(92.0454, 179.924, 0, 0)
	pt3dadd(91.6666, 179.545, 0, 0)
	pt3dadd(91.2878, 179.167, 0, 0)
	pt3dadd(90.9091, 179.167, 0, 0)
	pt3dadd(90.5303, 178.788, 0, 0)
	pt3dadd(90.5303, 178.409, 0, 0)
	pt3dadd(90.5303, 178.03, 0, 0)
	pt3dadd(90.5303, 177.651, 0, 0)
	pt3dadd(90.5303, 177.273, 0, 0)
	pt3dadd(90.5303, 176.894, 0, 0)
	pt3dadd(90.1515, 176.515, 0, 0)
	pt3dadd(89.7727, 176.136, 0, 0)
	pt3dadd(89.3939, 176.515, 0, 0)
	pt3dadd(89.0151, 176.515, 0, 0)
	pt3dadd(88.6363, 176.515, 0, 0)
	pt3dadd(88.2575, 176.136, 0, 0)
	pt3dadd(87.8788, 176.136, 0, 0)
	pt3dadd(87.5, 175.758, 0, 0)
	pt3dadd(87.1212, 175.758, 0, 0)
	pt3dadd(86.7424, 175.379, 0, 0)
	pt3dadd(86.3636, 175, 0, 0)
	pt3dadd(85.9848, 174.621, 0, 0)
	pt3dadd(85.606, 174.242, 0, 0)
	pt3dadd(85.2272, 173.864, 0, 0)
	pt3dadd(84.8485, 173.485, 0, 0)
	pt3dadd(84.4697, 173.106, 0, 0)
	pt3dadd(84.0909, 172.727, 0, 0)
	pt3dadd(83.7121, 172.348, 0, 0)
	pt3dadd(83.3333, 171.97, 0, 0)
	pt3dadd(82.9545, 171.591, 0, 0)
	pt3dadd(82.5757, 171.591, 0, 0)
	pt3dadd(82.1969, 171.212, 0, 0)
	pt3dadd(82.1969, 170.833, 0, 0)
	pt3dadd(81.8182, 170.455, 0, 0)
	pt3dadd(81.4394, 170.455, 0, 0)
	pt3dadd(81.0606, 170.076, 0, 0)
	pt3dadd(80.6818, 169.697, 0, 0)
	pt3dadd(80.303, 169.697, 0, 0)
	pt3dadd(79.9242, 169.318, 0, 0)
	pt3dadd(79.9242, 168.939, 0, 0)
	pt3dadd(79.5454, 168.561, 0, 0)
	pt3dadd(79.5454, 168.182, 0, 0)
	pt3dadd(79.5454, 167.803, 0, 0)
	pt3dadd(79.5454, 167.424, 0, 0)
	pt3dadd(79.5454, 167.045, 0, 0)
	pt3dadd(79.1666, 166.667, 0, 0)
	pt3dadd(78.7878, 166.667, 0, 0)
	pt3dadd(78.4091, 166.288, 0, 0)
	pt3dadd(78.0303, 166.288, 0, 0)
	pt3dadd(77.6515, 165.909, 0, 0)
	pt3dadd(77.6515, 165.53, 0, 0)
	pt3dadd(77.6515, 165.151, 0, 0)
	pt3dadd(77.2727, 164.773, 0, 0)
	pt3dadd(76.8939, 164.773, 0, 0)
	pt3dadd(76.5151, 164.394, 0, 0)
	pt3dadd(76.1363, 164.015, 0, 0)
	pt3dadd(75.7575, 163.636, 0, 0)
	pt3dadd(75.3788, 163.258, 0, 0)
	pt3dadd(75, 163.258, 0, 0)
	pt3dadd(74.6212, 163.258, 0, 0)
	pt3dadd(74.2424, 162.879, 0, 0)
	pt3dadd(73.8636, 162.5, 0, 0)
	pt3dadd(73.4848, 162.121, 0, 0)
	pt3dadd(73.106, 161.742, 0, 0)
	pt3dadd(72.7272, 161.364, 0, 0)
	pt3dadd(72.3485, 160.985, 0, 0)
	pt3dadd(71.9697, 160.985, 0, 0)
	pt3dadd(71.5909, 160.606, 0, 0)
	pt3dadd(71.2121, 160.227, 0, 0)
	pt3dadd(70.8333, 159.848, 0, 0)
	pt3dadd(70.4545, 159.848, 0, 0)
	pt3dadd(70.0757, 159.848, 0, 0)
	pt3dadd(69.6969, 159.848, 0, 0)
	pt3dadd(69.3182, 159.848, 0, 0)
	pt3dadd(68.9394, 159.848, 0, 0)
	pt3dadd(68.5606, 159.47, 0, 0)
	pt3dadd(68.1818, 159.47, 0, 0)
	pt3dadd(67.803, 159.47, 0, 0)
	pt3dadd(67.4242, 159.47, 0, 0)
	pt3dadd(67.0454, 159.091, 0, 0)
	pt3dadd(66.6666, 158.712, 0, 0)
	pt3dadd(66.2878, 158.333, 0, 0)
	pt3dadd(65.9091, 157.955, 0, 0)
	pt3dadd(65.5303, 157.955, 0, 0)
  }
  dend_0[35] {pt3dclear()
	pt3dadd(128.03, 208.333, 0, 0)
	pt3dadd(128.03, 208.333, 0, 0)
	pt3dadd(128.409, 208.333, 0, 0)
	pt3dadd(128.788, 207.955, 0, 0)
	pt3dadd(128.409, 207.576, 0, 0)
	pt3dadd(128.03, 207.197, 0, 0)
	pt3dadd(127.651, 206.818, 0, 0)
	pt3dadd(127.651, 206.439, 0, 0)
	pt3dadd(127.273, 206.061, 0, 0)
	pt3dadd(126.894, 205.682, 0, 0)
	pt3dadd(126.894, 205.303, 0, 0)
	pt3dadd(126.894, 204.924, 0, 0)
	pt3dadd(126.515, 204.545, 0, 0)
	pt3dadd(126.515, 204.167, 0, 0)
	pt3dadd(126.515, 203.788, 0, 0)
	pt3dadd(126.136, 203.409, 0, 0)
	pt3dadd(125.758, 203.03, 0, 0)
	pt3dadd(125.758, 202.651, 0, 0)
	pt3dadd(125.758, 202.273, 0, 0)
	pt3dadd(125.379, 201.894, 0, 0)
	pt3dadd(125, 201.515, 0, 0)
	pt3dadd(125, 201.136, 0, 0)
  }
  dend_0[36] {pt3dclear()
	pt3dadd(128.03, 208.333, 0, 0)
	pt3dadd(127.651, 208.333, 0, 0)
	pt3dadd(127.273, 208.333, 0, 0)
	pt3dadd(126.894, 208.333, 0, 0)
	pt3dadd(126.515, 208.333, 0, 0)
	pt3dadd(126.136, 207.955, 0, 0)
	pt3dadd(126.136, 207.576, 0, 0)
	pt3dadd(125.758, 207.197, 0, 0)
	pt3dadd(125.379, 206.818, 0, 0)
	pt3dadd(125, 206.439, 0, 0)
	pt3dadd(124.621, 206.439, 0, 0)
  }
  dend_0[37] {pt3dclear()
	pt3dadd(107.197, 135.606, 0, 0)
	pt3dadd(107.197, 135.606, 0, 0)
	pt3dadd(107.197, 135.227, 0, 0)
	pt3dadd(106.818, 134.848, 0, 0)
	pt3dadd(106.439, 134.47, 0, 0)
	pt3dadd(106.061, 134.091, 0, 0)
	pt3dadd(106.061, 133.712, 0, 0)
	pt3dadd(105.682, 133.333, 0, 0)
	pt3dadd(105.303, 132.955, 0, 0)
	pt3dadd(104.924, 132.576, 0, 0)
	pt3dadd(104.545, 132.197, 0, 0)
	pt3dadd(104.545, 131.818, 0, 0)
	pt3dadd(104.167, 131.439, 0, 0)
	pt3dadd(103.788, 131.061, 0, 0)
	pt3dadd(103.409, 130.682, 0, 0)
	pt3dadd(103.03, 130.303, 0, 0)
	pt3dadd(102.652, 129.924, 0, 0)
	pt3dadd(102.273, 129.545, 0, 0)
	pt3dadd(102.273, 129.167, 0, 0)
	pt3dadd(101.894, 128.788, 0, 0)
	pt3dadd(101.894, 128.409, 0, 0)
	pt3dadd(101.894, 128.03, 0, 0)
	pt3dadd(101.894, 127.651, 0, 0)
  }
  dend_0[38] {pt3dclear()
	pt3dadd(107.197, 135.606, 0, 0)
	pt3dadd(107.197, 135.606, 0, 0)
	pt3dadd(107.197, 135.227, 0, 0)
	pt3dadd(106.818, 134.848, 0, 0)
	pt3dadd(106.439, 134.47, 0, 0)
	pt3dadd(106.061, 134.091, 0, 0)
	pt3dadd(106.061, 133.712, 0, 0)
	pt3dadd(105.682, 133.333, 0, 0)
	pt3dadd(105.303, 132.955, 0, 0)
	pt3dadd(104.924, 132.576, 0, 0)
	pt3dadd(104.545, 132.197, 0, 0)
	pt3dadd(104.545, 131.818, 0, 0)
	pt3dadd(104.167, 131.439, 0, 0)
	pt3dadd(103.788, 131.439, 0, 0)
	pt3dadd(103.409, 131.818, 0, 0)
	pt3dadd(103.03, 131.818, 0, 0)
	pt3dadd(102.652, 131.439, 0, 0)
	pt3dadd(102.273, 131.061, 0, 0)
	pt3dadd(101.894, 130.682, 0, 0)
	pt3dadd(101.515, 130.303, 0, 0)
	pt3dadd(101.136, 129.924, 0, 0)
	pt3dadd(100.758, 129.545, 0, 0)
	pt3dadd(100.379, 129.167, 0, 0)
	pt3dadd(100, 128.788, 0, 0)
	pt3dadd(99.6212, 128.788, 0, 0)
	pt3dadd(99.2424, 128.409, 0, 0)
	pt3dadd(98.8636, 128.03, 0, 0)
	pt3dadd(98.4848, 128.03, 0, 0)
	pt3dadd(98.106, 127.651, 0, 0)
  }
}
proc shape3d_11() {
  dend_0[38] {	pt3dadd(98.106, 127.273, 0, 0)
	pt3dadd(98.106, 126.894, 0, 0)
	pt3dadd(98.106, 126.515, 0, 0)
	pt3dadd(97.7272, 126.136, 0, 0)
	pt3dadd(97.7272, 125.758, 0, 0)
	pt3dadd(97.7272, 125.379, 0, 0)
	pt3dadd(97.7272, 125, 0, 0)
	pt3dadd(97.7272, 124.621, 0, 0)
	pt3dadd(97.3485, 124.242, 0, 0)
	pt3dadd(96.9697, 123.864, 0, 0)
	pt3dadd(96.9697, 123.485, 0, 0)
	pt3dadd(96.5909, 123.106, 0, 0)
	pt3dadd(96.5909, 122.727, 0, 0)
	pt3dadd(96.2121, 122.348, 0, 0)
	pt3dadd(95.8333, 121.97, 0, 0)
	pt3dadd(95.8333, 121.591, 0, 0)
	pt3dadd(95.4545, 121.212, 0, 0)
	pt3dadd(95.0757, 120.833, 0, 0)
	pt3dadd(94.6969, 120.455, 0, 0)
	pt3dadd(94.6969, 120.076, 0, 0)
	pt3dadd(94.3182, 119.697, 0, 0)
	pt3dadd(93.9394, 119.318, 0, 0)
	pt3dadd(93.5606, 118.939, 0, 0)
	pt3dadd(93.5606, 118.561, 0, 0)
	pt3dadd(93.1818, 118.182, 0, 0)
	pt3dadd(92.803, 117.803, 0, 0)
	pt3dadd(92.4242, 117.424, 0, 0)
	pt3dadd(92.0454, 117.045, 0, 0)
	pt3dadd(91.6666, 116.667, 0, 0)
	pt3dadd(91.2878, 116.288, 0, 0)
	pt3dadd(90.9091, 115.909, 0, 0)
	pt3dadd(90.5303, 115.53, 0, 0)
	pt3dadd(90.1515, 115.151, 0, 0)
	pt3dadd(89.7727, 114.773, 0, 0)
	pt3dadd(89.7727, 114.394, 0, 0)
	pt3dadd(89.7727, 114.015, 0, 0)
	pt3dadd(89.7727, 113.636, 0, 0)
	pt3dadd(89.3939, 113.258, 0, 0)
	pt3dadd(89.3939, 112.879, 0, 0)
	pt3dadd(89.0151, 112.5, 0, 0)
	pt3dadd(88.6363, 112.121, 0, 0)
	pt3dadd(88.6363, 111.742, 0, 0)
	pt3dadd(88.2575, 111.364, 0, 0)
	pt3dadd(87.8788, 110.985, 0, 0)
  }
  dend_0[39] {pt3dclear()
	pt3dadd(107.197, 145.076, 0, 0)
	pt3dadd(107.197, 145.076, 0, 0)
	pt3dadd(106.818, 144.697, 0, 0)
	pt3dadd(106.439, 144.697, 0, 0)
	pt3dadd(106.061, 144.697, 0, 0)
	pt3dadd(105.682, 144.318, 0, 0)
	pt3dadd(105.303, 143.939, 0, 0)
	pt3dadd(104.924, 143.939, 0, 0)
	pt3dadd(104.545, 143.561, 0, 0)
	pt3dadd(104.167, 143.182, 0, 0)
	pt3dadd(103.788, 143.182, 0, 0)
	pt3dadd(103.409, 142.803, 0, 0)
	pt3dadd(103.03, 142.424, 0, 0)
	pt3dadd(102.652, 142.045, 0, 0)
	pt3dadd(102.273, 141.667, 0, 0)
	pt3dadd(101.894, 141.288, 0, 0)
	pt3dadd(101.894, 140.909, 0, 0)
	pt3dadd(101.894, 140.53, 0, 0)
	pt3dadd(101.515, 140.151, 0, 0)
	pt3dadd(101.136, 140.151, 0, 0)
	pt3dadd(100.758, 140.151, 0, 0)
	pt3dadd(100.379, 139.773, 0, 0)
	pt3dadd(100, 139.394, 0, 0)
	pt3dadd(99.6212, 139.015, 0, 0)
	pt3dadd(99.2424, 138.636, 0, 0)
	pt3dadd(98.8636, 138.258, 0, 0)
	pt3dadd(98.4848, 137.879, 0, 0)
	pt3dadd(98.106, 137.5, 0, 0)
	pt3dadd(97.7272, 137.121, 0, 0)
	pt3dadd(97.3485, 136.742, 0, 0)
	pt3dadd(96.9697, 136.364, 0, 0)
	pt3dadd(96.5909, 136.364, 0, 0)
	pt3dadd(96.2121, 135.985, 0, 0)
	pt3dadd(96.2121, 135.606, 0, 0)
	pt3dadd(95.8333, 135.227, 0, 0)
	pt3dadd(95.4545, 135.227, 0, 0)
	pt3dadd(95.0757, 134.848, 0, 0)
	pt3dadd(94.6969, 134.47, 0, 0)
	pt3dadd(94.3182, 134.47, 0, 0)
	pt3dadd(93.9394, 134.091, 0, 0)
	pt3dadd(93.5606, 134.091, 0, 0)
	pt3dadd(93.1818, 134.091, 0, 0)
	pt3dadd(92.803, 134.091, 0, 0)
	pt3dadd(92.4242, 134.091, 0, 0)
	pt3dadd(92.0454, 134.091, 0, 0)
	pt3dadd(91.6666, 134.091, 0, 0)
	pt3dadd(91.2878, 133.712, 0, 0)
	pt3dadd(91.2878, 133.333, 0, 0)
	pt3dadd(91.2878, 132.955, 0, 0)
	pt3dadd(90.9091, 132.576, 0, 0)
	pt3dadd(90.9091, 132.197, 0, 0)
	pt3dadd(90.5303, 131.818, 0, 0)
	pt3dadd(90.1515, 131.818, 0, 0)
	pt3dadd(89.7727, 131.439, 0, 0)
	pt3dadd(89.3939, 131.818, 0, 0)
	pt3dadd(89.0151, 131.818, 0, 0)
	pt3dadd(88.6363, 131.439, 0, 0)
	pt3dadd(88.2575, 131.439, 0, 0)
	pt3dadd(87.8788, 131.439, 0, 0)
	pt3dadd(87.5, 131.061, 0, 0)
	pt3dadd(87.1212, 131.061, 0, 0)
	pt3dadd(86.7424, 131.061, 0, 0)
	pt3dadd(86.3636, 131.061, 0, 0)
	pt3dadd(85.9848, 130.682, 0, 0)
	pt3dadd(85.606, 130.682, 0, 0)
	pt3dadd(85.2272, 130.682, 0, 0)
	pt3dadd(84.8485, 130.682, 0, 0)
	pt3dadd(84.4697, 130.682, 0, 0)
	pt3dadd(84.0909, 130.682, 0, 0)
	pt3dadd(83.7121, 130.682, 0, 0)
	pt3dadd(83.3333, 130.682, 0, 0)
	pt3dadd(82.9545, 130.682, 0, 0)
	pt3dadd(82.5757, 130.303, 0, 0)
	pt3dadd(82.1969, 129.924, 0, 0)
	pt3dadd(81.8182, 129.924, 0, 0)
	pt3dadd(81.4394, 129.545, 0, 0)
	pt3dadd(81.4394, 129.167, 0, 0)
	pt3dadd(81.0606, 128.788, 0, 0)
	pt3dadd(80.6818, 128.788, 0, 0)
	pt3dadd(80.303, 128.788, 0, 0)
	pt3dadd(79.9242, 128.788, 0, 0)
	pt3dadd(79.5454, 128.788, 0, 0)
	pt3dadd(79.1666, 128.788, 0, 0)
	pt3dadd(78.7878, 128.788, 0, 0)
	pt3dadd(78.4091, 128.788, 0, 0)
	pt3dadd(78.0303, 128.788, 0, 0)
	pt3dadd(77.6515, 128.409, 0, 0)
	pt3dadd(77.2727, 128.788, 0, 0)
	pt3dadd(76.8939, 128.788, 0, 0)
	pt3dadd(76.5151, 128.788, 0, 0)
	pt3dadd(76.1363, 128.409, 0, 0)
	pt3dadd(75.7575, 128.409, 0, 0)
	pt3dadd(75.3788, 128.409, 0, 0)
	pt3dadd(75, 128.409, 0, 0)
	pt3dadd(74.6212, 128.409, 0, 0)
	pt3dadd(74.2424, 128.409, 0, 0)
	pt3dadd(73.8636, 128.409, 0, 0)
	pt3dadd(73.4848, 128.409, 0, 0)
	pt3dadd(73.106, 128.409, 0, 0)
	pt3dadd(72.7272, 128.03, 0, 0)
	pt3dadd(72.3485, 128.03, 0, 0)
	pt3dadd(71.9697, 127.651, 0, 0)
	pt3dadd(71.5909, 127.651, 0, 0)
	pt3dadd(71.2121, 127.651, 0, 0)
	pt3dadd(70.8333, 127.651, 0, 0)
	pt3dadd(70.4545, 127.651, 0, 0)
	pt3dadd(70.0757, 127.651, 0, 0)
	pt3dadd(69.6969, 127.273, 0, 0)
  }
  dend_0[40] {pt3dclear()
	pt3dadd(128.788, 175.379, 0, 0)
	pt3dadd(128.788, 175.379, 0, 0)
	pt3dadd(128.409, 175.379, 0, 0)
	pt3dadd(128.03, 175, 0, 0)
	pt3dadd(127.651, 175, 0, 0)
	pt3dadd(127.273, 175, 0, 0)
	pt3dadd(126.894, 174.621, 0, 0)
	pt3dadd(126.515, 174.621, 0, 0)
	pt3dadd(126.136, 174.621, 0, 0)
	pt3dadd(125.758, 175, 0, 0)
	pt3dadd(125.379, 175, 0, 0)
	pt3dadd(125, 175, 0, 0)
	pt3dadd(124.621, 174.621, 0, 0)
	pt3dadd(124.242, 174.242, 0, 0)
	pt3dadd(124.242, 173.864, 0, 0)
	pt3dadd(123.864, 173.485, 0, 0)
	pt3dadd(123.485, 173.106, 0, 0)
	pt3dadd(123.106, 172.727, 0, 0)
	pt3dadd(122.727, 172.727, 0, 0)
	pt3dadd(122.348, 172.348, 0, 0)
	pt3dadd(121.97, 171.97, 0, 0)
	pt3dadd(121.591, 171.97, 0, 0)
	pt3dadd(121.212, 171.97, 0, 0)
	pt3dadd(120.833, 171.591, 0, 0)
	pt3dadd(120.455, 171.212, 0, 0)
	pt3dadd(120.076, 170.833, 0, 0)
	pt3dadd(119.697, 170.455, 0, 0)
	pt3dadd(119.318, 170.076, 0, 0)
	pt3dadd(118.939, 169.697, 0, 0)
	pt3dadd(118.561, 169.318, 0, 0)
	pt3dadd(118.182, 168.939, 0, 0)
	pt3dadd(117.803, 168.561, 0, 0)
	pt3dadd(117.424, 168.182, 0, 0)
	pt3dadd(117.045, 168.182, 0, 0)
	pt3dadd(116.667, 167.803, 0, 0)
	pt3dadd(116.288, 167.424, 0, 0)
	pt3dadd(115.909, 167.424, 0, 0)
	pt3dadd(115.53, 167.045, 0, 0)
	pt3dadd(115.151, 166.667, 0, 0)
	pt3dadd(114.773, 166.288, 0, 0)
	pt3dadd(114.394, 165.909, 0, 0)
	pt3dadd(114.015, 165.909, 0, 0)
	pt3dadd(113.636, 165.53, 0, 0)
	pt3dadd(113.258, 165.53, 0, 0)
	pt3dadd(112.879, 165.53, 0, 0)
	pt3dadd(112.5, 165.53, 0, 0)
	pt3dadd(112.121, 165.151, 0, 0)
	pt3dadd(111.742, 165.151, 0, 0)
  }
}
proc shape3d_12() {
  dend_0[40] {	pt3dadd(111.364, 165.151, 0, 0)
	pt3dadd(110.985, 165.151, 0, 0)
	pt3dadd(110.606, 165.151, 0, 0)
	pt3dadd(110.227, 164.773, 0, 0)
	pt3dadd(109.848, 164.394, 0, 0)
	pt3dadd(109.47, 164.394, 0, 0)
	pt3dadd(109.091, 164.015, 0, 0)
	pt3dadd(108.712, 164.015, 0, 0)
	pt3dadd(108.333, 164.015, 0, 0)
	pt3dadd(107.955, 163.636, 0, 0)
	pt3dadd(107.576, 163.636, 0, 0)
	pt3dadd(107.197, 163.258, 0, 0)
	pt3dadd(106.818, 163.258, 0, 0)
	pt3dadd(106.439, 162.879, 0, 0)
	pt3dadd(106.061, 162.879, 0, 0)
	pt3dadd(105.682, 162.5, 0, 0)
	pt3dadd(105.303, 162.121, 0, 0)
	pt3dadd(104.924, 161.742, 0, 0)
	pt3dadd(104.545, 161.364, 0, 0)
	pt3dadd(104.167, 160.985, 0, 0)
	pt3dadd(103.788, 160.985, 0, 0)
	pt3dadd(103.409, 160.606, 0, 0)
	pt3dadd(103.03, 160.227, 0, 0)
	pt3dadd(102.652, 159.848, 0, 0)
	pt3dadd(102.273, 159.47, 0, 0)
	pt3dadd(101.894, 159.091, 0, 0)
	pt3dadd(101.515, 159.091, 0, 0)
	pt3dadd(101.136, 159.091, 0, 0)
	pt3dadd(100.758, 159.091, 0, 0)
	pt3dadd(100.379, 159.47, 0, 0)
	pt3dadd(100, 159.47, 0, 0)
	pt3dadd(99.6212, 159.47, 0, 0)
	pt3dadd(99.2424, 159.091, 0, 0)
	pt3dadd(98.8636, 158.712, 0, 0)
	pt3dadd(98.4848, 158.712, 0, 0)
	pt3dadd(98.106, 158.333, 0, 0)
	pt3dadd(97.7272, 157.955, 0, 0)
	pt3dadd(97.7272, 157.576, 0, 0)
	pt3dadd(97.7272, 157.197, 0, 0)
	pt3dadd(97.3485, 156.818, 0, 0)
	pt3dadd(96.9697, 156.439, 0, 0)
	pt3dadd(96.5909, 156.061, 0, 0)
	pt3dadd(96.2121, 155.682, 0, 0)
	pt3dadd(95.8333, 155.303, 0, 0)
	pt3dadd(95.4545, 155.303, 0, 0)
	pt3dadd(95.0757, 154.924, 0, 0)
	pt3dadd(94.6969, 154.545, 0, 0)
	pt3dadd(94.3182, 154.545, 0, 0)
	pt3dadd(93.9394, 154.167, 0, 0)
	pt3dadd(93.5606, 154.167, 0, 0)
	pt3dadd(93.1818, 154.167, 0, 0)
  }
  dend_0[41] {pt3dclear()
	pt3dadd(124.621, 206.439, 0, 0)
	pt3dadd(124.621, 206.439, 0, 0)
	pt3dadd(124.242, 206.439, 0, 0)
	pt3dadd(123.864, 206.061, 0, 0)
	pt3dadd(123.485, 205.682, 0, 0)
	pt3dadd(123.106, 205.682, 0, 0)
	pt3dadd(122.727, 205.682, 0, 0)
	pt3dadd(122.348, 205.303, 0, 0)
	pt3dadd(121.97, 204.924, 0, 0)
	pt3dadd(121.591, 204.545, 0, 0)
	pt3dadd(121.212, 204.167, 0, 0)
	pt3dadd(120.833, 204.167, 0, 0)
	pt3dadd(120.455, 203.788, 0, 0)
	pt3dadd(120.455, 203.409, 0, 0)
	pt3dadd(120.076, 203.03, 0, 0)
	pt3dadd(119.697, 202.651, 0, 0)
	pt3dadd(119.318, 202.273, 0, 0)
	pt3dadd(118.939, 201.894, 0, 0)
	pt3dadd(118.561, 201.894, 0, 0)
	pt3dadd(118.182, 201.894, 0, 0)
	pt3dadd(117.803, 201.894, 0, 0)
  }
  dend_0[42] {pt3dclear()
	pt3dadd(124.621, 206.439, 0, 0)
	pt3dadd(124.242, 206.439, 0, 0)
	pt3dadd(123.864, 206.061, 0, 0)
	pt3dadd(123.485, 205.682, 0, 0)
	pt3dadd(123.106, 205.682, 0, 0)
	pt3dadd(122.727, 205.682, 0, 0)
	pt3dadd(122.348, 205.303, 0, 0)
	pt3dadd(121.97, 204.924, 0, 0)
	pt3dadd(121.591, 204.545, 0, 0)
	pt3dadd(121.212, 204.167, 0, 0)
	pt3dadd(120.833, 204.167, 0, 0)
	pt3dadd(120.455, 203.788, 0, 0)
	pt3dadd(120.076, 203.788, 0, 0)
	pt3dadd(119.697, 203.788, 0, 0)
	pt3dadd(119.318, 203.788, 0, 0)
	pt3dadd(118.939, 203.788, 0, 0)
	pt3dadd(118.561, 203.409, 0, 0)
	pt3dadd(118.182, 203.03, 0, 0)
	pt3dadd(117.803, 203.03, 0, 0)
	pt3dadd(117.424, 203.03, 0, 0)
	pt3dadd(117.045, 202.651, 0, 0)
	pt3dadd(116.667, 202.651, 0, 0)
	pt3dadd(116.288, 202.273, 0, 0)
	pt3dadd(115.909, 201.894, 0, 0)
	pt3dadd(115.53, 201.894, 0, 0)
	pt3dadd(115.151, 201.515, 0, 0)
	pt3dadd(114.773, 201.515, 0, 0)
	pt3dadd(114.394, 201.515, 0, 0)
	pt3dadd(114.015, 201.136, 0, 0)
	pt3dadd(113.636, 201.136, 0, 0)
	pt3dadd(113.258, 200.758, 0, 0)
	pt3dadd(112.879, 200.758, 0, 0)
	pt3dadd(112.5, 200.758, 0, 0)
	pt3dadd(112.121, 200.379, 0, 0)
	pt3dadd(111.742, 200.379, 0, 0)
	pt3dadd(111.364, 200, 0, 0)
	pt3dadd(110.985, 199.621, 0, 0)
	pt3dadd(110.606, 199.242, 0, 0)
	pt3dadd(110.227, 199.242, 0, 0)
	pt3dadd(109.848, 198.864, 0, 0)
	pt3dadd(109.47, 198.864, 0, 0)
	pt3dadd(109.091, 198.864, 0, 0)
	pt3dadd(108.712, 198.485, 0, 0)
	pt3dadd(108.333, 198.485, 0, 0)
	pt3dadd(107.955, 198.106, 0, 0)
	pt3dadd(107.576, 197.727, 0, 0)
	pt3dadd(107.576, 197.348, 0, 0)
	pt3dadd(107.576, 196.97, 0, 0)
	pt3dadd(107.576, 196.591, 0, 0)
	pt3dadd(107.197, 196.212, 0, 0)
	pt3dadd(106.818, 195.833, 0, 0)
	pt3dadd(106.439, 195.833, 0, 0)
	pt3dadd(106.061, 195.833, 0, 0)
	pt3dadd(105.682, 196.212, 0, 0)
	pt3dadd(105.303, 196.212, 0, 0)
	pt3dadd(104.924, 196.212, 0, 0)
	pt3dadd(104.545, 196.591, 0, 0)
	pt3dadd(104.167, 196.591, 0, 0)
	pt3dadd(103.788, 196.591, 0, 0)
	pt3dadd(103.409, 196.591, 0, 0)
	pt3dadd(103.03, 196.591, 0, 0)
	pt3dadd(102.652, 196.97, 0, 0)
	pt3dadd(102.273, 196.97, 0, 0)
	pt3dadd(101.894, 197.348, 0, 0)
	pt3dadd(101.515, 197.348, 0, 0)
	pt3dadd(101.136, 197.348, 0, 0)
	pt3dadd(100.757, 197.348, 0, 0)
	pt3dadd(100.379, 197.348, 0, 0)
	pt3dadd(100, 197.348, 0, 0)
	pt3dadd(99.6212, 196.97, 0, 0)
	pt3dadd(99.2424, 196.97, 0, 0)
	pt3dadd(98.8636, 196.97, 0, 0)
	pt3dadd(98.4848, 196.97, 0, 0)
	pt3dadd(98.106, 196.591, 0, 0)
	pt3dadd(97.7272, 196.591, 0, 0)
	pt3dadd(97.3485, 196.591, 0, 0)
	pt3dadd(96.9697, 196.591, 0, 0)
	pt3dadd(96.5909, 196.591, 0, 0)
	pt3dadd(96.2121, 196.591, 0, 0)
	pt3dadd(95.8333, 196.591, 0, 0)
	pt3dadd(95.4545, 196.591, 0, 0)
	pt3dadd(95.0757, 196.212, 0, 0)
	pt3dadd(94.6969, 196.212, 0, 0)
	pt3dadd(94.3182, 195.833, 0, 0)
	pt3dadd(93.9394, 195.455, 0, 0)
	pt3dadd(93.5606, 195.076, 0, 0)
	pt3dadd(93.1818, 194.697, 0, 0)
	pt3dadd(92.803, 194.318, 0, 0)
	pt3dadd(92.4242, 194.318, 0, 0)
	pt3dadd(92.0454, 194.318, 0, 0)
	pt3dadd(91.6666, 193.939, 0, 0)
	pt3dadd(91.6666, 193.561, 0, 0)
	pt3dadd(91.2878, 193.182, 0, 0)
	pt3dadd(90.9091, 193.182, 0, 0)
	pt3dadd(90.5303, 193.182, 0, 0)
	pt3dadd(90.1515, 193.561, 0, 0)
	pt3dadd(89.7727, 193.561, 0, 0)
	pt3dadd(89.3939, 193.182, 0, 0)
	pt3dadd(89.0151, 192.803, 0, 0)
	pt3dadd(88.6363, 192.803, 0, 0)
	pt3dadd(88.2575, 192.424, 0, 0)
	pt3dadd(87.8788, 192.424, 0, 0)
	pt3dadd(87.5, 192.424, 0, 0)
	pt3dadd(87.1212, 192.045, 0, 0)
	pt3dadd(86.7424, 192.045, 0, 0)
	pt3dadd(86.3636, 191.667, 0, 0)
	pt3dadd(85.9848, 191.667, 0, 0)
	pt3dadd(85.606, 191.288, 0, 0)
	pt3dadd(85.2272, 191.667, 0, 0)
	pt3dadd(84.8485, 191.667, 0, 0)
	pt3dadd(84.4697, 191.667, 0, 0)
	pt3dadd(84.0909, 191.288, 0, 0)
	pt3dadd(83.7121, 191.288, 0, 0)
	pt3dadd(83.3333, 191.288, 0, 0)
	pt3dadd(82.9545, 190.909, 0, 0)
	pt3dadd(82.5757, 190.909, 0, 0)
	pt3dadd(82.1969, 190.909, 0, 0)
	pt3dadd(81.8182, 190.909, 0, 0)
	pt3dadd(81.4394, 190.909, 0, 0)
	pt3dadd(81.0606, 190.53, 0, 0)
	pt3dadd(80.6818, 190.909, 0, 0)
	pt3dadd(80.303, 190.909, 0, 0)
	pt3dadd(79.9242, 191.288, 0, 0)
	pt3dadd(79.5454, 191.288, 0, 0)
	pt3dadd(79.1666, 191.288, 0, 0)
	pt3dadd(78.7878, 191.667, 0, 0)
	pt3dadd(78.4091, 192.045, 0, 0)
	pt3dadd(78.0303, 192.424, 0, 0)
  }
}
proc shape3d_13() {
  dend_0[42] {	pt3dadd(77.6515, 192.424, 0, 0)
	pt3dadd(77.2727, 192.803, 0, 0)
	pt3dadd(76.8939, 193.182, 0, 0)
	pt3dadd(76.5151, 193.561, 0, 0)
	pt3dadd(76.1363, 193.561, 0, 0)
	pt3dadd(75.7575, 193.561, 0, 0)
  }
  dend_0[43] {pt3dclear()
	pt3dadd(101.894, 127.651, 0, 0)
	pt3dadd(101.894, 127.651, 0, 0)
	pt3dadd(101.894, 127.273, 0, 0)
	pt3dadd(101.894, 126.894, 0, 0)
	pt3dadd(102.273, 126.515, 0, 0)
	pt3dadd(102.652, 126.136, 0, 0)
	pt3dadd(102.652, 125.758, 0, 0)
	pt3dadd(102.652, 125.379, 0, 0)
  }
  dend_0[44] {pt3dclear()
	pt3dadd(101.894, 127.651, 0, 0)
	pt3dadd(101.515, 127.273, 0, 0)
	pt3dadd(101.136, 126.894, 0, 0)
	pt3dadd(100.758, 126.515, 0, 0)
	pt3dadd(100.758, 126.136, 0, 0)
	pt3dadd(100.379, 125.758, 0, 0)
	pt3dadd(100.379, 125.379, 0, 0)
	pt3dadd(100, 125, 0, 0)
	pt3dadd(100.379, 124.621, 0, 0)
	pt3dadd(100.379, 124.242, 0, 0)
	pt3dadd(100.379, 123.864, 0, 0)
	pt3dadd(100.379, 123.485, 0, 0)
	pt3dadd(100, 123.106, 0, 0)
	pt3dadd(100, 122.727, 0, 0)
	pt3dadd(99.6212, 122.348, 0, 0)
	pt3dadd(99.2424, 121.97, 0, 0)
	pt3dadd(98.8636, 121.591, 0, 0)
	pt3dadd(98.4848, 121.212, 0, 0)
	pt3dadd(98.106, 120.833, 0, 0)
	pt3dadd(97.7272, 120.455, 0, 0)
	pt3dadd(97.7272, 120.076, 0, 0)
	pt3dadd(97.7272, 119.697, 0, 0)
	pt3dadd(97.3485, 119.318, 0, 0)
	pt3dadd(96.9697, 118.939, 0, 0)
	pt3dadd(96.5909, 118.561, 0, 0)
	pt3dadd(96.2121, 118.182, 0, 0)
	pt3dadd(95.8333, 117.803, 0, 0)
	pt3dadd(95.8333, 117.424, 0, 0)
	pt3dadd(95.4545, 117.045, 0, 0)
	pt3dadd(95.4545, 116.667, 0, 0)
	pt3dadd(95.4545, 116.288, 0, 0)
	pt3dadd(95.4545, 115.909, 0, 0)
	pt3dadd(95.4545, 115.53, 0, 0)
	pt3dadd(95.4545, 115.151, 0, 0)
	pt3dadd(95.4545, 114.773, 0, 0)
	pt3dadd(95.4545, 114.394, 0, 0)
	pt3dadd(95.4545, 114.015, 0, 0)
	pt3dadd(95.4545, 113.636, 0, 0)
	pt3dadd(95.4545, 113.258, 0, 0)
	pt3dadd(95.4545, 112.879, 0, 0)
	pt3dadd(95.4545, 112.5, 0, 0)
	pt3dadd(95.4545, 112.121, 0, 0)
	pt3dadd(95.4545, 111.742, 0, 0)
	pt3dadd(95.0757, 111.364, 0, 0)
	pt3dadd(94.6969, 110.985, 0, 0)
	pt3dadd(94.6969, 110.606, 0, 0)
	pt3dadd(94.6969, 110.227, 0, 0)
	pt3dadd(94.6969, 109.848, 0, 0)
	pt3dadd(94.6969, 109.47, 0, 0)
	pt3dadd(94.6969, 109.091, 0, 0)
	pt3dadd(94.6969, 108.712, 0, 0)
	pt3dadd(94.3182, 108.333, 0, 0)
  }
  dend_0[45] {pt3dclear()
	pt3dadd(93.1818, 154.167, 0, 0)
	pt3dadd(93.1818, 154.167, 0, 0)
	pt3dadd(93.1818, 153.788, 0, 0)
	pt3dadd(93.1818, 153.409, 0, 0)
	pt3dadd(92.803, 153.03, 0, 0)
	pt3dadd(92.803, 152.651, 0, 0)
	pt3dadd(92.803, 152.273, 0, 0)
	pt3dadd(92.4242, 151.894, 0, 0)
	pt3dadd(92.0454, 151.515, 0, 0)
	pt3dadd(91.6666, 151.136, 0, 0)
	pt3dadd(91.2878, 150.758, 0, 0)
	pt3dadd(90.9091, 150.758, 0, 0)
	pt3dadd(90.5303, 150.758, 0, 0)
  }
  dend_0[46] {pt3dclear()
	pt3dadd(93.1818, 154.167, 0, 0)
	pt3dadd(92.803, 154.167, 0, 0)
	pt3dadd(92.4242, 153.788, 0, 0)
	pt3dadd(92.0454, 153.409, 0, 0)
	pt3dadd(91.6666, 153.409, 0, 0)
	pt3dadd(91.2878, 153.03, 0, 0)
	pt3dadd(90.9091, 153.03, 0, 0)
	pt3dadd(90.5303, 152.651, 0, 0)
	pt3dadd(90.1515, 152.651, 0, 0)
	pt3dadd(89.7727, 152.651, 0, 0)
	pt3dadd(89.3939, 152.651, 0, 0)
	pt3dadd(89.0151, 152.651, 0, 0)
	pt3dadd(88.6363, 152.651, 0, 0)
	pt3dadd(88.2575, 152.651, 0, 0)
	pt3dadd(87.8788, 152.651, 0, 0)
	pt3dadd(87.5, 152.651, 0, 0)
	pt3dadd(87.1212, 152.651, 0, 0)
	pt3dadd(86.7424, 152.651, 0, 0)
	pt3dadd(86.3636, 152.651, 0, 0)
	pt3dadd(85.9848, 152.651, 0, 0)
	pt3dadd(85.606, 152.651, 0, 0)
	pt3dadd(85.2272, 152.651, 0, 0)
	pt3dadd(84.8485, 152.651, 0, 0)
	pt3dadd(84.4697, 152.651, 0, 0)
  }
  dend_0[47] {pt3dclear()
	pt3dadd(117.803, 201.894, 0, 0)
	pt3dadd(117.803, 201.894, 0, 0)
	pt3dadd(117.424, 201.894, 0, 0)
	pt3dadd(117.045, 201.515, 0, 0)
	pt3dadd(116.667, 201.136, 0, 0)
	pt3dadd(116.288, 201.136, 0, 0)
	pt3dadd(115.909, 201.136, 0, 0)
	pt3dadd(115.53, 201.136, 0, 0)
	pt3dadd(115.151, 201.136, 0, 0)
	pt3dadd(114.773, 201.515, 0, 0)
	pt3dadd(114.394, 201.515, 0, 0)
	pt3dadd(114.015, 201.515, 0, 0)
	pt3dadd(113.636, 201.136, 0, 0)
	pt3dadd(113.258, 200.758, 0, 0)
	pt3dadd(112.879, 200.758, 0, 0)
	pt3dadd(112.5, 200.758, 0, 0)
	pt3dadd(112.121, 201.136, 0, 0)
	pt3dadd(111.742, 201.136, 0, 0)
	pt3dadd(111.364, 201.136, 0, 0)
	pt3dadd(110.985, 201.136, 0, 0)
	pt3dadd(110.606, 201.136, 0, 0)
	pt3dadd(110.227, 201.136, 0, 0)
	pt3dadd(109.848, 200.758, 0, 0)
	pt3dadd(109.47, 200.758, 0, 0)
	pt3dadd(109.091, 200.379, 0, 0)
	pt3dadd(108.712, 200, 0, 0)
	pt3dadd(108.333, 200, 0, 0)
	pt3dadd(107.955, 200, 0, 0)
	pt3dadd(107.576, 199.621, 0, 0)
	pt3dadd(107.197, 199.621, 0, 0)
	pt3dadd(106.818, 199.621, 0, 0)
	pt3dadd(106.439, 199.242, 0, 0)
	pt3dadd(106.061, 199.242, 0, 0)
	pt3dadd(105.682, 198.864, 0, 0)
	pt3dadd(105.303, 198.864, 0, 0)
	pt3dadd(104.924, 198.864, 0, 0)
	pt3dadd(104.545, 198.864, 0, 0)
	pt3dadd(104.167, 198.864, 0, 0)
	pt3dadd(103.788, 198.864, 0, 0)
	pt3dadd(103.409, 198.864, 0, 0)
	pt3dadd(103.03, 198.864, 0, 0)
	pt3dadd(102.652, 198.485, 0, 0)
	pt3dadd(102.273, 198.485, 0, 0)
	pt3dadd(101.894, 198.485, 0, 0)
	pt3dadd(101.515, 198.485, 0, 0)
	pt3dadd(101.136, 198.485, 0, 0)
	pt3dadd(100.757, 198.864, 0, 0)
	pt3dadd(100.379, 198.864, 0, 0)
	pt3dadd(100, 199.242, 0, 0)
	pt3dadd(99.6212, 199.242, 0, 0)
	pt3dadd(99.2424, 199.621, 0, 0)
	pt3dadd(98.8636, 200, 0, 0)
	pt3dadd(98.4848, 200, 0, 0)
	pt3dadd(98.106, 200.379, 0, 0)
	pt3dadd(97.7272, 200.758, 0, 0)
	pt3dadd(97.3485, 201.136, 0, 0)
	pt3dadd(96.9697, 201.515, 0, 0)
	pt3dadd(96.5909, 201.515, 0, 0)
	pt3dadd(96.2121, 201.894, 0, 0)
  }
  dend_0[48] {pt3dclear()
	pt3dadd(90.5303, 150.758, 0, 0)
	pt3dadd(90.5303, 150.758, 0, 0)
	pt3dadd(90.9091, 150.758, 0, 0)
	pt3dadd(91.2878, 150.758, 0, 0)
	pt3dadd(91.6666, 150.758, 0, 0)
	pt3dadd(92.0454, 150.758, 0, 0)
	pt3dadd(92.4242, 150.379, 0, 0)
	pt3dadd(92.803, 150, 0, 0)
	pt3dadd(93.1818, 149.621, 0, 0)
	pt3dadd(93.5606, 149.621, 0, 0)
	pt3dadd(93.9394, 150, 0, 0)
  }
  dend_0[49] {pt3dclear()
	pt3dadd(90.5303, 150.758, 0, 0)
	pt3dadd(90.1515, 150.758, 0, 0)
	pt3dadd(89.7727, 150.379, 0, 0)
	pt3dadd(89.3939, 150.379, 0, 0)
	pt3dadd(89.0151, 150.379, 0, 0)
	pt3dadd(88.6363, 150.379, 0, 0)
	pt3dadd(88.2575, 150.379, 0, 0)
	pt3dadd(87.8788, 150.379, 0, 0)
	pt3dadd(87.5, 150.379, 0, 0)
	pt3dadd(87.1212, 150, 0, 0)
	pt3dadd(86.7424, 149.621, 0, 0)
	pt3dadd(86.7424, 149.242, 0, 0)
	pt3dadd(86.3636, 148.864, 0, 0)
	pt3dadd(85.9848, 148.485, 0, 0)
	pt3dadd(85.606, 148.485, 0, 0)
	pt3dadd(85.2272, 148.485, 0, 0)
	pt3dadd(84.8485, 148.106, 0, 0)
	pt3dadd(84.4697, 148.106, 0, 0)
	pt3dadd(84.0909, 148.106, 0, 0)
	pt3dadd(83.7121, 148.106, 0, 0)
	pt3dadd(83.3333, 148.106, 0, 0)
	pt3dadd(82.9545, 147.727, 0, 0)
	pt3dadd(82.5757, 147.727, 0, 0)
	pt3dadd(82.1969, 147.348, 0, 0)
	pt3dadd(81.8182, 146.97, 0, 0)
	pt3dadd(81.4394, 146.591, 0, 0)
	pt3dadd(81.0606, 146.212, 0, 0)
  }
}
proc shape3d_14() {
  dend_0[49] {	pt3dadd(80.6818, 145.833, 0, 0)
	pt3dadd(80.303, 145.455, 0, 0)
	pt3dadd(79.9242, 145.455, 0, 0)
	pt3dadd(79.5454, 145.076, 0, 0)
	pt3dadd(79.1666, 144.697, 0, 0)
	pt3dadd(78.7878, 144.697, 0, 0)
	pt3dadd(78.4091, 144.318, 0, 0)
	pt3dadd(78.0303, 144.318, 0, 0)
	pt3dadd(77.6515, 143.939, 0, 0)
	pt3dadd(77.2727, 143.939, 0, 0)
  }
  dend_0[50] {pt3dclear()
	pt3dadd(84.4697, 152.651, 0, 0)
	pt3dadd(84.4697, 152.651, 0, 0)
	pt3dadd(84.0909, 152.273, 0, 0)
	pt3dadd(83.7121, 151.894, 0, 0)
	pt3dadd(83.7121, 151.515, 0, 0)
	pt3dadd(83.3333, 151.136, 0, 0)
	pt3dadd(82.9545, 150.758, 0, 0)
	pt3dadd(82.5757, 150.379, 0, 0)
	pt3dadd(82.1969, 150, 0, 0)
	pt3dadd(81.8182, 150, 0, 0)
	pt3dadd(81.4394, 150, 0, 0)
	pt3dadd(81.0606, 149.621, 0, 0)
	pt3dadd(80.6818, 149.242, 0, 0)
	pt3dadd(80.303, 148.864, 0, 0)
	pt3dadd(79.9242, 148.485, 0, 0)
	pt3dadd(79.5454, 148.485, 0, 0)
	pt3dadd(79.1666, 148.106, 0, 0)
	pt3dadd(78.7878, 147.727, 0, 0)
	pt3dadd(78.4091, 147.727, 0, 0)
	pt3dadd(78.0303, 147.348, 0, 0)
	pt3dadd(77.6515, 147.348, 0, 0)
	pt3dadd(77.2727, 147.348, 0, 0)
	pt3dadd(76.8939, 146.97, 0, 0)
	pt3dadd(76.5151, 146.97, 0, 0)
  }
  dend_0[51] {pt3dclear()
	pt3dadd(84.4697, 152.651, 0, 0)
	pt3dadd(84.0909, 152.651, 0, 0)
	pt3dadd(83.7121, 152.273, 0, 0)
	pt3dadd(83.3333, 152.273, 0, 0)
	pt3dadd(82.9545, 152.273, 0, 0)
	pt3dadd(82.5757, 152.273, 0, 0)
	pt3dadd(82.1969, 152.273, 0, 0)
	pt3dadd(81.8182, 152.273, 0, 0)
	pt3dadd(81.4394, 152.273, 0, 0)
	pt3dadd(81.0606, 152.273, 0, 0)
	pt3dadd(80.6818, 152.651, 0, 0)
	pt3dadd(80.303, 152.651, 0, 0)
	pt3dadd(79.9242, 152.273, 0, 0)
	pt3dadd(79.5454, 152.273, 0, 0)
	pt3dadd(79.1666, 152.273, 0, 0)
	pt3dadd(78.7878, 151.894, 0, 0)
	pt3dadd(78.4091, 151.515, 0, 0)
	pt3dadd(78.0303, 151.515, 0, 0)
	pt3dadd(77.6515, 151.515, 0, 0)
	pt3dadd(77.2727, 151.515, 0, 0)
	pt3dadd(76.8939, 151.136, 0, 0)
	pt3dadd(76.5151, 151.136, 0, 0)
	pt3dadd(76.1363, 151.136, 0, 0)
	pt3dadd(75.7575, 150.758, 0, 0)
	pt3dadd(75.3788, 150.758, 0, 0)
	pt3dadd(75, 150.758, 0, 0)
	pt3dadd(74.6212, 150.379, 0, 0)
	pt3dadd(74.2424, 150.379, 0, 0)
	pt3dadd(73.8636, 150, 0, 0)
	pt3dadd(73.4848, 150, 0, 0)
  }
  dend_0[52] {pt3dclear()
	pt3dadd(77.2727, 143.939, 0, 0)
	pt3dadd(77.2727, 143.939, 0, 0)
	pt3dadd(77.2727, 143.561, 0, 0)
	pt3dadd(77.2727, 143.182, 0, 0)
	pt3dadd(76.8939, 142.803, 0, 0)
	pt3dadd(76.5151, 142.424, 0, 0)
	pt3dadd(76.5151, 142.045, 0, 0)
	pt3dadd(76.5151, 141.667, 0, 0)
	pt3dadd(76.5151, 141.288, 0, 0)
	pt3dadd(76.5151, 140.909, 0, 0)
	pt3dadd(76.5151, 140.53, 0, 0)
	pt3dadd(76.5151, 140.151, 0, 0)
	pt3dadd(76.1363, 139.773, 0, 0)
	pt3dadd(76.1363, 139.394, 0, 0)
	pt3dadd(76.1363, 139.015, 0, 0)
	pt3dadd(76.1363, 138.636, 0, 0)
	pt3dadd(76.5151, 138.258, 0, 0)
	pt3dadd(76.5151, 137.879, 0, 0)
	pt3dadd(76.5151, 137.5, 0, 0)
	pt3dadd(76.5151, 137.121, 0, 0)
	pt3dadd(76.5151, 136.742, 0, 0)
	pt3dadd(76.5151, 136.364, 0, 0)
	pt3dadd(76.5151, 135.985, 0, 0)
	pt3dadd(76.5151, 135.606, 0, 0)
	pt3dadd(76.5151, 135.227, 0, 0)
	pt3dadd(76.5151, 134.848, 0, 0)
	pt3dadd(76.5151, 134.47, 0, 0)
	pt3dadd(76.5151, 134.091, 0, 0)
	pt3dadd(76.5151, 133.712, 0, 0)
	pt3dadd(76.5151, 133.333, 0, 0)
	pt3dadd(76.5151, 132.955, 0, 0)
	pt3dadd(76.5151, 132.576, 0, 0)
	pt3dadd(76.5151, 132.197, 0, 0)
	pt3dadd(76.5151, 131.818, 0, 0)
	pt3dadd(76.8939, 131.439, 0, 0)
	pt3dadd(76.8939, 131.061, 0, 0)
	pt3dadd(76.8939, 130.682, 0, 0)
	pt3dadd(76.8939, 130.303, 0, 0)
	pt3dadd(77.2727, 129.924, 0, 0)
	pt3dadd(77.2727, 129.545, 0, 0)
	pt3dadd(77.2727, 129.167, 0, 0)
	pt3dadd(77.2727, 128.788, 0, 0)
	pt3dadd(77.6515, 128.409, 0, 0)
	pt3dadd(77.6515, 128.03, 0, 0)
	pt3dadd(77.6515, 127.651, 0, 0)
	pt3dadd(77.6515, 127.273, 0, 0)
	pt3dadd(77.6515, 126.894, 0, 0)
	pt3dadd(77.6515, 126.515, 0, 0)
	pt3dadd(78.0303, 126.136, 0, 0)
	pt3dadd(78.0303, 125.758, 0, 0)
	pt3dadd(78.0303, 125.379, 0, 0)
	pt3dadd(78.0303, 125, 0, 0)
	pt3dadd(78.0303, 124.621, 0, 0)
	pt3dadd(78.4091, 124.242, 0, 0)
	pt3dadd(78.4091, 123.864, 0, 0)
	pt3dadd(78.4091, 123.485, 0, 0)
	pt3dadd(78.4091, 123.106, 0, 0)
	pt3dadd(78.4091, 122.727, 0, 0)
	pt3dadd(78.0303, 122.348, 0, 0)
	pt3dadd(77.6515, 121.97, 0, 0)
	pt3dadd(77.2727, 121.591, 0, 0)
	pt3dadd(76.8939, 121.212, 0, 0)
	pt3dadd(76.8939, 120.833, 0, 0)
	pt3dadd(76.8939, 120.455, 0, 0)
	pt3dadd(76.5151, 120.076, 0, 0)
	pt3dadd(76.1363, 120.076, 0, 0)
	pt3dadd(75.7575, 120.076, 0, 0)
	pt3dadd(75.3788, 119.697, 0, 0)
	pt3dadd(75, 119.318, 0, 0)
	pt3dadd(74.6212, 118.939, 0, 0)
	pt3dadd(74.6212, 118.561, 0, 0)
	pt3dadd(74.6212, 118.182, 0, 0)
	pt3dadd(75, 117.803, 0, 0)
	pt3dadd(75, 117.424, 0, 0)
	pt3dadd(75, 117.045, 0, 0)
	pt3dadd(74.6212, 116.667, 0, 0)
	pt3dadd(74.6212, 116.288, 0, 0)
	pt3dadd(74.2424, 115.909, 0, 0)
	pt3dadd(74.2424, 115.53, 0, 0)
	pt3dadd(74.2424, 115.151, 0, 0)
	pt3dadd(74.2424, 114.773, 0, 0)
	pt3dadd(73.8636, 114.394, 0, 0)
	pt3dadd(73.8636, 114.015, 0, 0)
	pt3dadd(73.4848, 113.636, 0, 0)
	pt3dadd(73.106, 113.258, 0, 0)
	pt3dadd(73.106, 112.879, 0, 0)
	pt3dadd(72.7272, 112.5, 0, 0)
	pt3dadd(72.3485, 112.5, 0, 0)
	pt3dadd(71.9697, 112.121, 0, 0)
	pt3dadd(71.5909, 111.742, 0, 0)
	pt3dadd(71.5909, 111.364, 0, 0)
	pt3dadd(71.5909, 110.985, 0, 0)
	pt3dadd(71.5909, 110.606, 0, 0)
	pt3dadd(71.2121, 110.227, 0, 0)
	pt3dadd(71.2121, 109.848, 0, 0)
	pt3dadd(70.8333, 109.47, 0, 0)
  }
  dend_0[53] {pt3dclear()
	pt3dadd(77.2727, 143.939, 0, 0)
	pt3dadd(76.8939, 143.939, 0, 0)
	pt3dadd(76.5151, 143.939, 0, 0)
	pt3dadd(76.1363, 143.939, 0, 0)
	pt3dadd(75.7575, 143.561, 0, 0)
	pt3dadd(75.3788, 143.561, 0, 0)
	pt3dadd(75, 143.182, 0, 0)
	pt3dadd(74.6212, 142.803, 0, 0)
	pt3dadd(74.2424, 142.803, 0, 0)
	pt3dadd(73.8636, 142.803, 0, 0)
	pt3dadd(73.4848, 142.803, 0, 0)
	pt3dadd(73.106, 142.424, 0, 0)
	pt3dadd(72.7272, 142.424, 0, 0)
	pt3dadd(72.3485, 142.424, 0, 0)
	pt3dadd(71.9697, 142.045, 0, 0)
	pt3dadd(71.5909, 142.045, 0, 0)
	pt3dadd(71.2121, 141.667, 0, 0)
	pt3dadd(70.8333, 141.667, 0, 0)
	pt3dadd(70.4545, 141.667, 0, 0)
	pt3dadd(70.0757, 141.288, 0, 0)
	pt3dadd(69.6969, 141.288, 0, 0)
	pt3dadd(69.3182, 140.909, 0, 0)
	pt3dadd(68.9394, 140.53, 0, 0)
	pt3dadd(68.5606, 140.151, 0, 0)
	pt3dadd(68.1818, 140.151, 0, 0)
	pt3dadd(67.803, 139.773, 0, 0)
	pt3dadd(67.4242, 139.773, 0, 0)
	pt3dadd(67.0454, 139.394, 0, 0)
	pt3dadd(66.6666, 139.394, 0, 0)
	pt3dadd(66.2878, 139.015, 0, 0)
	pt3dadd(65.9091, 139.015, 0, 0)
	pt3dadd(65.5303, 138.636, 0, 0)
	pt3dadd(65.5303, 138.258, 0, 0)
	pt3dadd(65.1515, 137.879, 0, 0)
	pt3dadd(64.7727, 137.5, 0, 0)
	pt3dadd(64.3939, 137.5, 0, 0)
	pt3dadd(64.0151, 137.5, 0, 0)
	pt3dadd(63.6363, 137.879, 0, 0)
	pt3dadd(63.2575, 137.5, 0, 0)
	pt3dadd(62.8788, 137.121, 0, 0)
  }
}
proc shape3d_15() {
  dend_0[53] {	pt3dadd(62.5, 137.121, 0, 0)
	pt3dadd(62.1212, 136.742, 0, 0)
	pt3dadd(61.7424, 136.742, 0, 0)
	pt3dadd(61.3636, 136.364, 0, 0)
	pt3dadd(60.9848, 136.364, 0, 0)
	pt3dadd(60.606, 135.985, 0, 0)
	pt3dadd(60.2272, 135.606, 0, 0)
	pt3dadd(59.8485, 135.227, 0, 0)
	pt3dadd(59.4697, 135.227, 0, 0)
	pt3dadd(59.0909, 134.848, 0, 0)
	pt3dadd(58.7121, 134.47, 0, 0)
	pt3dadd(58.3333, 134.091, 0, 0)
	pt3dadd(57.9545, 134.091, 0, 0)
	pt3dadd(57.5757, 133.712, 0, 0)
	pt3dadd(57.1969, 133.333, 0, 0)
	pt3dadd(56.8182, 132.955, 0, 0)
	pt3dadd(56.4394, 132.576, 0, 0)
	pt3dadd(56.0606, 132.576, 0, 0)
	pt3dadd(55.6818, 132.197, 0, 0)
	pt3dadd(55.303, 132.197, 0, 0)
	pt3dadd(54.9242, 131.818, 0, 0)
	pt3dadd(54.5454, 131.439, 0, 0)
	pt3dadd(54.1666, 131.061, 0, 0)
	pt3dadd(53.7878, 131.061, 0, 0)
	pt3dadd(53.4091, 130.682, 0, 0)
	pt3dadd(53.0303, 130.682, 0, 0)
	pt3dadd(52.6515, 130.682, 0, 0)
	pt3dadd(52.2727, 130.303, 0, 0)
	pt3dadd(51.8939, 129.924, 0, 0)
	pt3dadd(51.5151, 129.924, 0, 0)
  }
  dend_0[54] {pt3dclear()
	pt3dadd(76.5151, 146.97, 0, 0)
	pt3dadd(76.5151, 146.97, 0, 0)
	pt3dadd(76.1363, 146.97, 0, 0)
	pt3dadd(75.7575, 146.97, 0, 0)
	pt3dadd(75.3788, 146.97, 0, 0)
	pt3dadd(75, 146.97, 0, 0)
	pt3dadd(74.6212, 146.97, 0, 0)
	pt3dadd(74.2424, 146.97, 0, 0)
	pt3dadd(73.8636, 146.97, 0, 0)
	pt3dadd(73.4848, 147.348, 0, 0)
	pt3dadd(73.106, 147.348, 0, 0)
	pt3dadd(72.7272, 147.348, 0, 0)
	pt3dadd(72.3485, 147.348, 0, 0)
	pt3dadd(71.9697, 147.727, 0, 0)
	pt3dadd(71.5909, 147.727, 0, 0)
	pt3dadd(71.2121, 147.727, 0, 0)
	pt3dadd(70.8333, 147.727, 0, 0)
	pt3dadd(70.4545, 148.106, 0, 0)
	pt3dadd(70.0757, 148.106, 0, 0)
	pt3dadd(69.6969, 148.106, 0, 0)
	pt3dadd(69.3182, 148.106, 0, 0)
	pt3dadd(68.9394, 147.727, 0, 0)
	pt3dadd(68.5606, 147.348, 0, 0)
	pt3dadd(68.1818, 147.348, 0, 0)
	pt3dadd(67.803, 146.97, 0, 0)
	pt3dadd(67.4242, 146.97, 0, 0)
	pt3dadd(67.0454, 146.97, 0, 0)
	pt3dadd(66.6666, 146.591, 0, 0)
	pt3dadd(66.2878, 146.212, 0, 0)
	pt3dadd(65.9091, 146.212, 0, 0)
	pt3dadd(65.5303, 146.212, 0, 0)
	pt3dadd(65.1515, 146.212, 0, 0)
	pt3dadd(64.7727, 146.212, 0, 0)
	pt3dadd(64.3939, 146.212, 0, 0)
	pt3dadd(64.0151, 146.212, 0, 0)
	pt3dadd(63.6363, 146.212, 0, 0)
	pt3dadd(63.2575, 146.591, 0, 0)
	pt3dadd(62.8788, 146.591, 0, 0)
	pt3dadd(62.5, 146.591, 0, 0)
	pt3dadd(62.1212, 146.591, 0, 0)
	pt3dadd(61.7424, 146.591, 0, 0)
	pt3dadd(61.3636, 146.591, 0, 0)
	pt3dadd(60.9848, 146.212, 0, 0)
	pt3dadd(60.606, 146.212, 0, 0)
	pt3dadd(60.2272, 146.212, 0, 0)
	pt3dadd(59.8485, 146.591, 0, 0)
	pt3dadd(59.4697, 146.591, 0, 0)
	pt3dadd(59.0909, 146.591, 0, 0)
	pt3dadd(58.7121, 146.212, 0, 0)
	pt3dadd(58.3333, 146.212, 0, 0)
	pt3dadd(57.9545, 146.591, 0, 0)
	pt3dadd(57.5757, 146.591, 0, 0)
	pt3dadd(57.1969, 146.591, 0, 0)
	pt3dadd(56.8182, 146.591, 0, 0)
	pt3dadd(56.4394, 146.591, 0, 0)
	pt3dadd(56.0606, 146.591, 0, 0)
	pt3dadd(55.6818, 146.212, 0, 0)
	pt3dadd(55.303, 145.833, 0, 0)
	pt3dadd(54.9242, 145.833, 0, 0)
	pt3dadd(54.5454, 145.833, 0, 0)
	pt3dadd(54.1666, 145.833, 0, 0)
	pt3dadd(53.7878, 145.833, 0, 0)
	pt3dadd(53.4091, 145.833, 0, 0)
	pt3dadd(53.0303, 145.833, 0, 0)
	pt3dadd(52.6515, 145.833, 0, 0)
	pt3dadd(52.2727, 145.833, 0, 0)
	pt3dadd(51.8939, 145.833, 0, 0)
	pt3dadd(51.5151, 145.833, 0, 0)
	pt3dadd(51.1363, 145.833, 0, 0)
	pt3dadd(50.7575, 145.455, 0, 0)
	pt3dadd(50.3788, 145.455, 0, 0)
	pt3dadd(50, 145.455, 0, 0)
	pt3dadd(49.6212, 145.455, 0, 0)
	pt3dadd(49.2424, 145.076, 0, 0)
	pt3dadd(48.8636, 145.076, 0, 0)
	pt3dadd(48.4848, 145.076, 0, 0)
	pt3dadd(48.106, 145.076, 0, 0)
	pt3dadd(47.7272, 144.697, 0, 0)
	pt3dadd(47.3485, 144.318, 0, 0)
	pt3dadd(46.9697, 144.318, 0, 0)
	pt3dadd(46.5909, 144.318, 0, 0)
	pt3dadd(46.2121, 143.939, 0, 0)
	pt3dadd(45.8333, 143.561, 0, 0)
	pt3dadd(45.4545, 143.182, 0, 0)
	pt3dadd(45.0757, 143.182, 0, 0)
	pt3dadd(44.6969, 143.182, 0, 0)
	pt3dadd(44.3182, 143.182, 0, 0)
	pt3dadd(43.9394, 143.182, 0, 0)
	pt3dadd(43.5606, 143.182, 0, 0)
	pt3dadd(43.1818, 142.803, 0, 0)
	pt3dadd(42.803, 142.803, 0, 0)
	pt3dadd(42.4242, 142.803, 0, 0)
	pt3dadd(42.0454, 142.803, 0, 0)
	pt3dadd(41.6666, 142.803, 0, 0)
	pt3dadd(41.2878, 142.803, 0, 0)
	pt3dadd(40.9091, 142.803, 0, 0)
	pt3dadd(40.5303, 142.803, 0, 0)
	pt3dadd(40.1515, 142.803, 0, 0)
	pt3dadd(39.7727, 142.803, 0, 0)
	pt3dadd(39.3939, 142.803, 0, 0)
	pt3dadd(39.0151, 142.803, 0, 0)
	pt3dadd(38.6363, 142.803, 0, 0)
	pt3dadd(38.2575, 143.182, 0, 0)
	pt3dadd(37.8788, 143.182, 0, 0)
	pt3dadd(37.5, 143.182, 0, 0)
	pt3dadd(37.1212, 143.182, 0, 0)
	pt3dadd(36.7424, 143.561, 0, 0)
  }
  dend_0[55] {pt3dclear()
	pt3dadd(73.4848, 150, 0, 0)
	pt3dadd(73.4848, 150, 0, 0)
	pt3dadd(73.106, 149.621, 0, 0)
	pt3dadd(72.7272, 149.242, 0, 0)
	pt3dadd(72.7272, 148.864, 0, 0)
	pt3dadd(72.3485, 148.485, 0, 0)
	pt3dadd(71.9697, 148.106, 0, 0)
	pt3dadd(71.5909, 147.727, 0, 0)
	pt3dadd(71.2121, 147.727, 0, 0)
	pt3dadd(70.8333, 147.727, 0, 0)
	pt3dadd(70.4545, 148.106, 0, 0)
	pt3dadd(70.0757, 148.106, 0, 0)
	pt3dadd(69.6969, 148.106, 0, 0)
	pt3dadd(69.3182, 148.106, 0, 0)
	pt3dadd(68.9394, 147.727, 0, 0)
	pt3dadd(68.5606, 147.348, 0, 0)
	pt3dadd(68.1818, 147.348, 0, 0)
	pt3dadd(67.803, 146.97, 0, 0)
	pt3dadd(67.4242, 146.97, 0, 0)
	pt3dadd(67.0454, 146.97, 0, 0)
	pt3dadd(66.6666, 146.591, 0, 0)
	pt3dadd(66.2878, 146.212, 0, 0)
	pt3dadd(65.9091, 146.212, 0, 0)
	pt3dadd(65.5303, 146.212, 0, 0)
	pt3dadd(65.1515, 146.212, 0, 0)
	pt3dadd(64.7727, 146.212, 0, 0)
	pt3dadd(64.3939, 146.212, 0, 0)
	pt3dadd(64.0151, 146.212, 0, 0)
	pt3dadd(63.6363, 146.212, 0, 0)
	pt3dadd(63.2575, 146.591, 0, 0)
	pt3dadd(62.8788, 146.591, 0, 0)
	pt3dadd(62.5, 146.591, 0, 0)
	pt3dadd(62.1212, 146.591, 0, 0)
	pt3dadd(61.7424, 146.591, 0, 0)
	pt3dadd(61.3636, 146.591, 0, 0)
	pt3dadd(60.9848, 146.212, 0, 0)
	pt3dadd(60.606, 146.212, 0, 0)
	pt3dadd(60.2272, 146.212, 0, 0)
	pt3dadd(59.8485, 146.591, 0, 0)
	pt3dadd(59.4697, 146.591, 0, 0)
	pt3dadd(59.0909, 146.591, 0, 0)
	pt3dadd(58.7121, 146.212, 0, 0)
	pt3dadd(58.3333, 145.833, 0, 0)
	pt3dadd(58.3333, 145.455, 0, 0)
	pt3dadd(57.9545, 145.076, 0, 0)
	pt3dadd(57.5757, 144.697, 0, 0)
	pt3dadd(57.1969, 144.318, 0, 0)
	pt3dadd(56.8182, 143.939, 0, 0)
	pt3dadd(56.4394, 143.939, 0, 0)
	pt3dadd(56.0606, 143.561, 0, 0)
	pt3dadd(55.6818, 143.182, 0, 0)
	pt3dadd(55.303, 142.803, 0, 0)
	pt3dadd(54.9242, 142.803, 0, 0)
	pt3dadd(54.5454, 142.424, 0, 0)
	pt3dadd(54.1666, 142.045, 0, 0)
	pt3dadd(53.7878, 141.667, 0, 0)
	pt3dadd(53.4091, 141.288, 0, 0)
	pt3dadd(53.0303, 141.288, 0, 0)
	pt3dadd(52.6515, 140.909, 0, 0)
	pt3dadd(53.0303, 140.53, 0, 0)
	pt3dadd(53.4091, 140.151, 0, 0)
	pt3dadd(53.4091, 139.773, 0, 0)
  }
}
proc basic_shape() {
  shape3d_1()
  shape3d_2()
  shape3d_3()
  shape3d_4()
  shape3d_5()
  shape3d_6()
  shape3d_7()
  shape3d_8()
  shape3d_9()
  shape3d_10()
  shape3d_11()
  shape3d_12()
  shape3d_13()
  shape3d_14()
  shape3d_15()
}

objref all, somatic, apical, dendritic
proc subsets() { local i
  objref all
  all = new SectionList()
    soma all.append()
    apic all.append()
    for i=0, ndend-1 { 
          dend_0[i] all.append()
    }
}

  somatic = new SectionList()
    soma somatic.append()

  apical = new SectionList()
    apic apical.append()

  dendritic = new SectionList()
      for i=0, ndend-1{
        dend_0[i] dendritic.append()
      }


proc geom() {
  soma {  L = 15 diam = 15  nseg = 1}
  apic { diam = 2  nseg = 9}
  for i=0, ndend-1 {
    dend_0[i] { diam = 0.36  nseg = 9}
  }
}

proc geom_nseg() {
}

proc biophys() {
  forsec all {
    cm = 1
    Ra = 35.4
    insert cldif_CA3_NKCC1_HCO3
      cli0_cldif_CA3_NKCC1_HCO3 = 10
      clo0_cldif_CA3_NKCC1_HCO3 = 133.5
      cli_cldif_CA3_NKCC1_HCO3=10
      clo_cldif_CA3_NKCC1_HCO3=133.5
      cli_Start_cldif_CA3_NKCC1_HCO3 = 10

      hco3i0_cldif_CA3_NKCC1_HCO3 = 14.1
      hco3o0_cldif_CA3_NKCC1_HCO3 = 24
      hco3i_cldif_CA3_NKCC1_HCO3=14.1
      hco3o_cldif_CA3_NKCC1_HCO3=24
      hco3i_Start_cldif_CA3_NKCC1_HCO3 = 14.1

      celsius = 31

  }

  forsec somatic {
        insert VDpas
        gmax_VDpas = 0.0047  
        gmin_VDpas = 0.00060  
        e50_VDpas = -30
        s_VDpas = -6
        f_VDpas = 0.096 
  }

  forsec apical {
        insert VDpas
        gmax_VDpas = 0.0047  
        gmin_VDpas = 0.00060  
        e50_VDpas = -30
        s_VDpas = -6
        f_VDpas = 0.096 
  }

  forsec dendritic {
      insert VDpas
        gmax_VDpas = 0.0047  
        gmin_VDpas = 0.00060  
        e50_VDpas = -30
        s_VDpas = -6
        f_VDpas = 0.096 
  }
}

access soma

celldef()

//define ionic concentrations
cli0_cl_ion = cli0_cldif_CA3_NKCC1_HCO3
clo0_cl_ion = clo0_cldif_CA3_NKCC1_HCO3
hco3i0_hco3_ion = hco3i0_cldif_CA3_NKCC1_HCO3
hco3o0_hco3_ion = hco3o0_cldif_CA3_NKCC1_HCO3
