# Supplementary material for: Interactions between Membrane Resistance, GABA-A Receptor Properties, Bicarbonate Dynamics and Cl−-Transport Shape Activity-Dependent Changes of Intracellular Cl− Concentration
Source: Int J Mol Sci. 2019 Mar 20;20(6):1416. doi: 10.3390/ijms20061416 (PMC6471822; doi:10.3390/ijms20061416)
Supplement: Supplementary file 1 [file ijms-20-01416-s001.zip › supplementary/Lombardi et al_Supplementary_Material/Lombardi et al_NEURON-Models_IntJMolSci_2019/Real_Cell_Cl_HCO3_1GDP_Var-Cl-gGABA__Fig3/GDP_Cl_HCO3_All_short.ses]

{load_file("nrngui.hoc")}
objectvar save_window_, rvp_
objectvar scene_vector_[5]
objectvar ocbox_, ocbox_list_, scene_, scene_list_
{ocbox_list_ = new List()  scene_list_ = new List()}
{pwman_place(972,924,1)}
{
save_window_ = new Graph(0)
save_window_.size(0,5000,-70,-20)
scene_vector_[2] = save_window_
{save_window_.view(0, -70, 5000, 50, 726, 690, 843.3, 200.8)}
graphList[0].append(save_window_)
save_window_.save_name("graphList[0].")
save_window_.addexpr("v(.5)", 1, 1, 0.8, 0.9, 2)
}
{
save_window_ = new Graph(0)
save_window_.size(0,5000,10,50)
scene_vector_[3] = save_window_
{save_window_.view(0, 10, 5000, 40, 720, 360, 850.5, 200.8)}
graphList[2].append(save_window_)
save_window_.save_name("graphList[2].")
save_window_.addexpr("dend_0[0].cli( 0.5 )", 1, 1, 0.8, 0.9, 2)
save_window_.addexpr("dend_0[1].cli( 0.5 )", 1, 1, 0.8, 0.9, 2)
save_window_.addexpr("dend_0[2].cli( 0.5 )", 1, 1, 0.8, 0.9, 2)
save_window_.addexpr("dend_0[3].cli( 0.5 )", 1, 1, 0.8, 0.9, 2)
save_window_.addexpr("dend_0[4].cli( 0.5 )", 1, 1, 0.8, 0.9, 2)
save_window_.addexpr("dend_0[5].cli( 0.5 )", 1, 1, 0.8, 0.9, 2)
save_window_.addexpr("dend_0[6].cli( 0.5 )", 1, 1, 0.8, 0.9, 2)
save_window_.addexpr("dend_0[7].cli( 0.5 )", 1, 1, 0.8, 0.9, 2)
save_window_.addexpr("dend_0[8].cli( 0.5 )", 1, 1, 0.8, 0.9, 2)
save_window_.addexpr("dend_0[9].cli( 0.5 )", 1, 1, 0.8, 0.9, 2)
save_window_.addexpr("dend_0[10].cli( 0.5 )", 1, 1, 0.8, 0.9, 2)
save_window_.addexpr("dend_0[11].cli( 0.5 )", 1, 1, 0.8, 0.9, 2)
save_window_.addexpr("dend_0[12].cli( 0.5 )", 1, 1, 0.8, 0.9, 2)
save_window_.addexpr("dend_0[13].cli( 0.5 )", 1, 1, 0.8, 0.9, 2)
save_window_.addexpr("dend_0[14].cli( 0.5 )", 1, 1, 0.8, 0.9, 2)
save_window_.addexpr("dend_0[15].cli( 0.5 )", 1, 1, 0.8, 0.9, 2)
save_window_.addexpr("dend_0[16].cli( 0.5 )", 1, 1, 0.8, 0.9, 2)
save_window_.addexpr("dend_0[17].cli( 0.5 )", 1, 1, 0.8, 0.9, 2)
save_window_.addexpr("dend_0[18].cli( 0.5 )", 1, 1, 0.8, 0.9, 2)
save_window_.addexpr("dend_0[19].cli( 0.5 )", 1, 1, 0.8, 0.9, 2)
save_window_.addexpr("dend_0[20].cli( 0.5 )", 1, 1, 0.8, 0.9, 2)
save_window_.addexpr("dend_0[21].cli( 0.5 )", 1, 1, 0.8, 0.9, 2)
save_window_.addexpr("dend_0[22].cli( 0.5 )", 1, 1, 0.8, 0.9, 2)
save_window_.addexpr("dend_0[23].cli( 0.5 )", 1, 1, 0.8, 0.9, 2)
save_window_.addexpr("dend_0[24].cli( 0.5 )", 1, 1, 0.8, 0.9, 2)
save_window_.addexpr("dend_0[25].cli( 0.5 )", 1, 1, 0.8, 0.9, 2)
save_window_.addexpr("dend_0[26].cli( 0.5 )", 1, 1, 0.8, 0.9, 2)
save_window_.addexpr("dend_0[27].cli( 0.5 )", 1, 1, 0.8, 0.9, 2)
save_window_.addexpr("dend_0[28].cli( 0.5 )", 1, 1, 0.8, 0.9, 2)
save_window_.addexpr("dend_0[29].cli( 0.5 )", 1, 1, 0.8, 0.9, 2)
save_window_.addexpr("dend_0[30].cli( 0.5 )", 1, 1, 0.8, 0.9, 2)
save_window_.addexpr("dend_0[31].cli( 0.5 )", 1, 1, 0.8, 0.9, 2)
save_window_.addexpr("dend_0[32].cli( 0.5 )", 1, 1, 0.8, 0.9, 2)
save_window_.addexpr("dend_0[33].cli( 0.5 )", 1, 1, 0.8, 0.9, 2)
save_window_.addexpr("dend_0[34].cli( 0.5 )", 1, 1, 0.8, 0.9, 2)
save_window_.addexpr("dend_0[35].cli( 0.5 )", 1, 1, 0.8, 0.9, 2)
save_window_.addexpr("dend_0[36].cli( 0.5 )", 1, 1, 0.8, 0.9, 2)
save_window_.addexpr("dend_0[37].cli( 0.5 )", 1, 1, 0.8, 0.9, 2)
save_window_.addexpr("dend_0[38].cli( 0.5 )", 1, 1, 0.8, 0.9, 2)
save_window_.addexpr("dend_0[39].cli( 0.5 )", 1, 1, 0.8, 0.9, 2)
save_window_.addexpr("dend_0[40].cli( 0.5 )", 1, 1, 0.8, 0.9, 2)
save_window_.addexpr("dend_0[41].cli( 0.5 )", 1, 1, 0.8, 0.9, 2)
save_window_.addexpr("dend_0[42].cli( 0.5 )", 1, 1, 0.8, 0.9, 2)
save_window_.addexpr("dend_0[43].cli( 0.5 )", 1, 1, 0.8, 0.9, 2)
save_window_.addexpr("dend_0[44].cli( 0.5 )", 1, 1, 0.8, 0.9, 2)
save_window_.addexpr("dend_0[45].cli( 0.5 )", 1, 1, 0.8, 0.9, 2)
save_window_.addexpr("dend_0[46].cli( 0.5 )", 1, 1, 0.8, 0.9, 2)
save_window_.addexpr("dend_0[47].cli( 0.5 )", 1, 1, 0.8, 0.9, 2)
save_window_.addexpr("dend_0[48].cli( 0.5 )", 1, 1, 0.8, 0.9, 2)
save_window_.addexpr("dend_0[49].cli( 0.5 )", 1, 1, 0.8, 0.9, 2)
save_window_.addexpr("dend_0[50].cli( 0.5 )", 1, 1, 0.8, 0.9, 2)
save_window_.addexpr("dend_0[51].cli( 0.5 )", 1, 1, 0.8, 0.9, 2)
save_window_.addexpr("dend_0[52].cli( 0.5 )", 1, 1, 0.8, 0.9, 2)
save_window_.addexpr("dend_0[53].cli( 0.5 )", 1, 1, 0.8, 0.9, 2)
save_window_.addexpr("dend_0[54].cli( 0.5 )", 1, 1, 0.8, 0.9, 2)
save_window_.addexpr("dend_0[55].cli( 0.5 )", 1, 1, 0.8, 0.9, 2)
save_window_.addvar("soma.v( 0.5 )", 1, 1, 0.8, 0.9, 2)
}
{
save_window_ = new Graph(0)
save_window_.size(0,5000,0,20)
scene_vector_[4] = save_window_
{save_window_.view(0, 0, 5000, 20, 732, 24, 841.5, 200.8)}
graphList[2].append(save_window_)
save_window_.save_name("graphList[2].")
save_window_.addvar("dend_0[0].hco3i( 0.0555556 )", 3, 1, 0.8, 0.9, 2)
save_window_.addexpr("dend_0[1].hco3i( 0.555556 )", 3, 1, 0.8, 0.9, 2)
save_window_.addexpr("dend_0[2].hco3i( 0.555556 )", 3, 1, 0.8, 0.9, 2)
save_window_.addexpr("dend_0[3].hco3i( 0.555556 )", 3, 1, 0.8, 0.9, 2)
save_window_.addexpr("dend_0[4].hco3i( 0.555556 )", 3, 1, 0.8, 0.9, 2)
save_window_.addexpr("dend_0[5].hco3i( 0.555556 )", 3, 1, 0.8, 0.9, 2)
save_window_.addexpr("dend_0[6].hco3i( 0.555556 )", 3, 1, 0.8, 0.9, 2)
save_window_.addexpr("dend_0[7].hco3i( 0.555556 )", 3, 1, 0.8, 0.9, 2)
save_window_.addexpr("dend_0[8].hco3i( 0.555556 )", 3, 1, 0.8, 0.9, 2)
save_window_.addexpr("dend_0[9].hco3i( 0.555556 )", 3, 1, 0.8, 0.9, 2)
save_window_.addexpr("dend_0[10].hco3i( 0.555556 )", 3, 1, 0.8, 0.9, 2)
save_window_.addexpr("dend_0[11].hco3i( 0.555556 )", 3, 1, 0.8, 0.9, 2)
save_window_.addexpr("dend_0[12].hco3i( 0.555556 )", 3, 1, 0.8, 0.9, 2)
save_window_.addexpr("dend_0[13].hco3i( 0.555556 )", 3, 1, 0.8, 0.9, 2)
save_window_.addexpr("dend_0[14].hco3i( 0.555556 )", 3, 1, 0.8, 0.9, 2)
save_window_.addexpr("dend_0[15].hco3i( 0.555556 )", 3, 1, 0.8, 0.9, 2)
save_window_.addexpr("dend_0[16].hco3i( 0.555556 )", 3, 1, 0.8, 0.9, 2)
save_window_.addexpr("dend_0[17].hco3i( 0.555556 )", 3, 1, 0.8, 0.9, 2)
save_window_.addexpr("dend_0[18].hco3i( 0.555556 )", 3, 1, 0.8, 0.9, 2)
save_window_.addexpr("dend_0[19].hco3i( 0.555556 )", 3, 1, 0.8, 0.9, 2)
save_window_.addexpr("dend_0[20].hco3i( 0.555556 )", 3, 1, 0.8, 0.9, 2)
save_window_.addexpr("dend_0[21].hco3i( 0.555556 )", 3, 1, 0.8, 0.9, 2)
save_window_.addexpr("dend_0[22].hco3i( 0.555556 )", 3, 1, 0.8, 0.9, 2)
save_window_.addexpr("dend_0[23].hco3i( 0.555556 )", 3, 1, 0.8, 0.9, 2)
save_window_.addexpr("dend_0[24].hco3i( 0.555556 )", 3, 1, 0.8, 0.9, 2)
save_window_.addexpr("dend_0[25].hco3i( 0.555556 )", 3, 1, 0.8, 0.9, 2)
save_window_.addexpr("dend_0[26].hco3i( 0.555556 )", 3, 1, 0.8, 0.9, 2)
save_window_.addexpr("dend_0[27].hco3i( 0.555556 )", 3, 1, 0.8, 0.9, 2)
save_window_.addexpr("dend_0[28].hco3i( 0.555556 )", 3, 1, 0.8, 0.9, 2)
save_window_.addexpr("dend_0[29].hco3i( 0.555556 )", 3, 1, 0.8, 0.9, 2)
save_window_.addexpr("dend_0[30].hco3i( 0.555556 )", 3, 1, 0.8, 0.9, 2)
save_window_.addexpr("dend_0[31].hco3i( 0.555556 )", 3, 1, 0.8, 0.9, 2)
save_window_.addexpr("dend_0[32].hco3i( 0.555556 )", 3, 1, 0.8, 0.9, 2)
save_window_.addexpr("dend_0[33].hco3i( 0.555556 )", 3, 1, 0.8, 0.9, 2)
save_window_.addexpr("dend_0[34].hco3i( 0.555556 )", 3, 1, 0.8, 0.9, 2)
save_window_.addexpr("dend_0[35].hco3i( 0.555556 )", 3, 1, 0.8, 0.9, 2)
save_window_.addexpr("dend_0[36].hco3i( 0.555556 )", 3, 1, 0.8, 0.9, 2)
save_window_.addexpr("dend_0[37].hco3i( 0.555556 )", 3, 1, 0.8, 0.9, 2)
save_window_.addexpr("dend_0[38].hco3i( 0.555556 )", 3, 1, 0.8, 0.9, 2)
save_window_.addexpr("dend_0[39].hco3i( 0.555556 )", 3, 1, 0.8, 0.9, 2)
save_window_.addexpr("dend_0[40].hco3i( 0.555556 )", 3, 1, 0.8, 0.9, 2)
save_window_.addexpr("dend_0[41].hco3i( 0.555556 )", 3, 1, 0.8, 0.9, 2)
save_window_.addexpr("dend_0[42].hco3i( 0.555556 )", 3, 1, 0.8, 0.9, 2)
save_window_.addexpr("dend_0[43].hco3i( 0.555556 )", 3, 1, 0.8, 0.9, 2)
save_window_.addexpr("dend_0[44].hco3i( 0.555556 )", 3, 1, 0.8, 0.9, 2)
save_window_.addexpr("dend_0[45].hco3i( 0.555556 )", 3, 1, 0.8, 0.9, 2)
save_window_.addexpr("dend_0[46].hco3i( 0.555556 )", 3, 1, 0.8, 0.9, 2)
save_window_.addexpr("dend_0[47].hco3i( 0.555556 )", 3, 1, 0.8, 0.9, 2)
save_window_.addexpr("dend_0[48].hco3i( 0.555556 )", 3, 1, 0.8, 0.9, 2)
save_window_.addexpr("dend_0[49].hco3i( 0.555556 )", 3, 1, 0.8, 0.9, 2)
save_window_.addexpr("dend_0[50].hco3i( 0.555556 )", 3, 1, 0.8, 0.9, 2)
save_window_.addexpr("dend_0[51].hco3i( 0.555556 )", 3, 1, 0.8, 0.9, 2)
save_window_.addexpr("dend_0[52].hco3i( 0.555556 )", 3, 1, 0.8, 0.9, 2)
save_window_.addexpr("dend_0[53].hco3i( 0.555556 )", 3, 1, 0.8, 0.9, 2)
save_window_.addexpr("dend_0[54].hco3i( 0.555556 )", 3, 1, 0.8, 0.9, 2)
save_window_.addexpr("dend_0[55].hco3i( 0.555556 )", 3, 1, 0.8, 0.9, 2)
}
{
xpanel("RunControl", 0)
v_init = -63
xvalue("Init","v_init", 1,"stdinit()", 1, 1 )
xbutton("Init & Run","run()")
xbutton("Stop","stoprun=1")
runStopAt = 5
xvalue("Continue til","runStopAt", 1,"{continuerun(runStopAt) stoprun=1}", 1, 1 )
runStopIn = 1
xvalue("Continue for","runStopIn", 1,"{continuerun(t + runStopIn) stoprun=1}", 1, 1 )
xbutton("Single Step","steprun()")
t = 0
xvalue("t","t", 2 )
tstop = 5000
xvalue("Tstop","tstop", 1,"tstop_changed()", 0, 1 )
dt = 0.01
xvalue("dt","dt", 1,"setdt()", 0, 1 )
steps_per_ms = 1
xvalue("Points plotted/ms","steps_per_ms", 1,"setdt()", 0, 1 )
screen_update_invl = 0.05
xvalue("Scrn update invl","screen_update_invl", 1,"", 0, 1 )
realtime = 0
xvalue("Real Time","realtime", 0,"", 0, 1 )
xpanel(36,183)
}
objectvar scene_vector_[1]
{doNotify()}
