# Supplementary material for: Interactions between Membrane Resistance, GABA-A Receptor Properties, Bicarbonate Dynamics and Cl−-Transport Shape Activity-Dependent Changes of Intracellular Cl− Concentration
Source: Int J Mol Sci. 2019 Mar 20;20(6):1416. doi: 10.3390/ijms20061416 (PMC6471822; doi:10.3390/ijms20061416)
Supplement: Supplementary file 1 [file ijms-20-01416-s001.zip › supplementary/Lombardi et al_Supplementary_Material/Lombardi et al_NEURON-Models_IntJMolSci_2019/Real_Cell_Cl_HCO3_1GDP_Var-Cl-gPas__Fig2/start_Single_GDP_101GABA_p_0_Div_Gpas_Cl_30.hoc]

// Start

load_file("nrngui.hoc")
load_file("Cell1_Cl_HCO3_GPas.hoc")
load_file("Single_GDP_101GABA_P_0_Div_gPas_30_Cl.hoc")
